# Supplementary material for: Iron Induces Resistance Against the Rice Blast Fungus Magnaporthe oryzae Through Potentiation of Immune Responses
Source: Rice (N Y). 2022 Dec 25;15:68. doi: 10.1186/s12284-022-00609-w (PMC9790844; doi:10.1186/s12284-022-00609-w)
Supplement: Supplementary file 2 — Additional file 2: Table S1. Differentially expressed genes (DEGs) in leaves of High-Fe plants relative to Control plants identified by RNASeq analysis (no infection conditions). [file 12284_2022_609_MOESM2_ESM.xlsx]

## Sheet: Table S1a
Supplemental Table S1. Differentially expressed genes (DEGs) in leaves of High-Fe plants relative to Control plants identified by RNASeq analysis (no infection conditions). S1a. Full list of DEGs. False discovery rate-[FDR] ≤ 0.05, two biological samples, each consisting in a pool of 5 leaves from individual plants.). Up-regulated genes (Log2 FC ≥ + 0.5) and down-regulated genes (Log2 FC ≤ - 0.5)…
RAP DB Locus	Description	logFC	PValue	FDR
Os01g0382000	Similar to Pathogenesis-related protein PRB1-2 precursor. (Os01t0382000-01)	2.10248	1.8863e-07	5.50625e-05
Os12g0199000	Similar to Jasmonate-induced protein. (Os12t0199000-00)	1.84351	2.28175e-13	1.71272e-10
Os03g0417700	Similar to Phytochrome P450. (Os03t0417700-01)	1.77353	0.000717327	0.0366683
Os04g0208450	Hypothetical gene. (Os04t0208450-01)	1.40179	0.000182418	0.0138893
Os12g0516000	Conserved hypothetical protein. (Os12t0516000-00)	1.3369	7.03218e-24	1.58355e-20
Os04g0438600	Glycolipid transfer protein, GLTP domain containing protein. (Os04t0438600-01)	1.25286	2.37777e-16	2.6772e-13
Os07g0111900	Flavin-containing monooxygenase FMO family protein. (Os07t0111900-00)	0.943446	0.000341192	0.0217335
Os07g0683900	Ricin B-related lectin domain containing protein. (Os07t0683900-01);Similar to Osr40g2 protein (Fragment). (Os07t0683900-02)	0.904559	1.37766e-12	9.4418e-10
Os08g0485800	Barwin-related endoglucanase domain containing protein. (Os08t0485800-01)	0.867544	7.76118e-05	0.00755182
Os02g0755500	Similar to UDP-glycosyltransferase 85A8. (Os02t0755500-01)	0.832403	0.00088403	0.0434111
Os11g0601700	Helix-loop-helix DNA-binding domain containing protein. (Os11t0601700-01)	0.822791	7.06657e-06	0.00116032
Os08g0118900	Adenylate kinase family protein. (Os08t0118900-01)	0.811793	1.05418e-05	0.00162911
Os06g0271300	Similar to OSIGBa0140C02.5 protein. (Os06t0271300-00)	0.77975	0.000821343	0.0410122
Os12g0516200	Conserved hypothetical protein. (Os12t0516200-00)	0.774532	6.86269e-12	4.50736e-09
Os02g0541300	Hypothetical conserved gene. (Os02t0541300-00)	0.770074	0.0009538	0.0462608
Os07g0467200	Similar to Clone ZZD536 mRNA sequence. (Os07t0467200-01)	0.766326	0.000195204	0.0143034
Os12g0617400	Viviparous-14. (Os12t0617400-01)	0.707675	0.000627385	0.033868
Os07g0409400	Mitochodrial transcription termination factor-related family protein. (Os07t0409400-01)	0.699144	0.000700408	0.0360802
Os10g0506200	Similar to Valyl-tRNA synthetase. (Os10t0506200-00)	0.69831	1.63892e-05	0.002374
Os04g0608600	Alkyl hydroperoxide reductase subunit C/ Thiol specific antioxidant domain containing protein. (Os04t0608600-01)	0.692272	0.000271316	0.0179695
Os12g0185900	Similar to Zinc knuckle family protein. (Os12t0185900-01)	0.689677	0.000234436	0.0163514
Os11g0167300	Protein of unknown function DUF537 family protein. (Os11t0167300-01);Protein of unknown function DUF537 family protein. (Os11t0167300-02)	0.680686	0.000168561	0.0132851
Os01g0910900	Conserved hypothetical protein. (Os01t0910900-01)	0.676085	1.8053e-05	0.00247452
Os07g0677200	Peroxidase. (Os07t0677200-01);Similar to Peroxidase. (Os07t0677200-02)	0.669946	0.000589421	0.0324861
Os01g0200700	Similar to Metallothionein-like protein type 3 (MT-3) (MWMT3). (Os01t0200700-01)	0.650585	2.94971e-05	0.0037497
Os09g0287000	Similar to Ethylene-responsive transcription factor 5 (Ethylene-responsive element binding factor 5) (EREBP-5) (AtERF5). (Os09t0287000-01)	0.646122	6.25311e-08	1.97136e-05
Os04g0688500	Peroxidase (EC 1.11.1.7). (Os04t0688500-01)	0.632732	0.00057387	0.0318518
Os07g0575500	Similar to beta-hexosaminidase. (Os07t0575500-00)	0.629915	1.72188e-05	0.00244146
Os11g0204100	Conserved hypothetical protein. (Os11t0204100-01);Hypothetical conserved gene. (Os11t0204100-02)	0.624862	3.26222e-07	8.86591e-05
Os08g0374000	Bet v I allergen family protein. (Os08t0374000-01)	0.62312	6.34672e-07	0.000158799
Os10g0491000	Plant Basic Secretory Protein family protein. (Os10t0491000-01)	0.620113	7.2015e-06	0.00117028
Os12g0124100	Conserved hypothetical protein. (Os12t0124100-01)	0.617045	0.000128724	0.010968
Os01g0221600	Malate transporter, aliminium toerance domain containing protein. (Os01t0221600-00)	0.609749	0.000209044	0.0150464
Os03g0238600	Similar to Purple acid phosphatase. (Os03t0238600-01)	0.606806	0.000275042	0.0180646
ENSRNA049468980	microRNA MIR169_2	0.606213	0.000126424	0.0109496
Os04g0310400	Similar to H0211A12.15 protein. (Os04t0310400-00)	0.587862	0.000493987	0.0283153
Os03g0371300	Similar to Cytochrome P450 CYP709E4. (Os03t0371300-00)	0.5856	0.00029061	0.0189292
Os03g0371400	Cytochrome P450 family protein. (Os03t0371400-01)	0.580312	5.01436e-05	0.00537696
Os03g0162000	Flavin-containing monooxygenase (FMO), Auxin biosynthesis (Os03t0162000-01)	0.572642	0.000385506	0.02384
Os01g0719700	Similar to HCF101 (HIGH-CHLOROPHYLL-FLUORESCENCE 101); ATP binding. (Os01t0719700-00)	0.562673	4.1194e-06	0.000729597
Os06g0542000	Conserved hypothetical protein. (Os06t0542000-00)	0.553277	0.000371629	0.0231541
Os01g0822800	Similar to RING-H2 finger protein ATL3C. (Os01t0822800-01)	0.540053	4.03022e-08	1.35167e-05
Os08g0249900	Similar to Gibberellin 20 oxidase 2. (Os08t0249900-00)	0.511479	8.57118e-07	0.000195808
Os03g0366350	Similar to F-box domain containing protein. (Os03t0366350-01)	0.508253	0.000151202	0.0122226
Os01g0227100	Chlorophyll b reductase, Leaf senescence (Os01t0227100-01);Similar to oxidoreductase. (Os01t0227100-02)	0.507373	7.70164e-07	0.000183941
Os02g0542400	Conserved hypothetical protein. (Os02t0542400-01)	0.502425	5.00068e-06	0.000856802
Os12g0106000	Ferritin, Iron storage protein, Iron homeostasis (Os12t0106000-01)	0.502269	7.63587e-06	0.0012158
Os04g0438300	Uncharacterised protein family UPF0090 domain containing protein. (Os04t0438300-01)	0.501687	1.6416e-05	0.002374
Os06g0156600	Lipase, GDSL domain containing protein. (Os06t0156600-01)	-6.49248	8.19366e-07	0.000189936
Os07g0142200	Conserved hypothetical protein. (Os07t0142200-01)	-4.98286	2.48517e-33	1.95869e-29
Os12g0247700	Similar to Jasmonate-induced protein. (Os12t0247700-01)	-4.69021	1.79388e-15	1.76731e-12
Os07g0142100	Conserved hypothetical protein. (Os07t0142100-00)	-4.55011	1.07963e-05	0.00165226
Os07g0258400	OsNramp1 (Integral membrane protein). (Os07t0258400-01);Similar to Metal transporter. (Os07t0258400-02);Integral membrane protein, Metal ion transport (Os07t0258400-03)	-4.14251	4.11615e-17	5.35528e-14
Os12g0236225	Conserved hypothetical protein. (Os12t0236225-00)	-4.09598	2.29345e-09	9.0379e-07
Os02g0594166	Conserved hypothetical protein. (Os02t0594166-01)	-3.80449	4.84361e-28	1.527e-24
Os01g0608101	Conserved hypothetical protein. (Os01t0608101-00)	-3.7753	2.94473e-30	1.16045e-26
Os11g0262600	Conserved hypothetical protein. (Os11t0262600-00)	-3.68931	2.74812e-35	4.33186e-31
Os01g0495701	Hypothetical conserved gene. (Os01t0495701-00)	-3.6665	8.13148e-07	0.000189936
Os10g0195250	Conserved hypothetical protein. (Os10t0195250-01)	-3.63953	2.0104e-09	8.12563e-07
Os03g0431600	Hypothetical conserved gene. (Os03t0431600-00)	-3.46973	1.33681e-19	2.34135e-16
Os09g0425200	Conserved hypothetical protein. (Os09t0425200-00)	-3.37455	0.000799973	0.0401592
Os12g0236100	Hypothetical conserved gene. (Os12t0236100-00)	-3.33124	8.66003e-14	7.18464e-11
Os02g0121700	Terpenoid synthase domain containing protein. (Os02t0121700-01)	-3.20798	6.96119e-05	0.00703373
Os04g0578600	Similar to H0404F02.15 protein. (Os04t0578600-01)	-3.03361	5.44673e-07	0.000138479
Os10g0555900	Similar to Beta-expansin. (Os10t0555900-01);Beta-expansin precursor. (Os10t0555900-02)	-2.97675	7.00562e-05	0.00703373
Os01g0282800	Similar to Tubulin beta-5 chain (Beta-5 tubulin). (Os01t0282800-02)	-2.97525	1.50418e-13	1.18552e-10
Os01g0952800	Achaete-scute transcription factor related domain containing protein. (Os01t0952800-01);Conserved hypothetical protein. (Os01t0952800-02)	-2.95179	3.02103e-06	0.000553728
Os08g0167800	Similar to Sesquiterpene synthase. (Os08t0167800-01)	-2.94593	7.99426e-11	3.93792e-08
Os01g0720500	Similar to Type I chlorophyll a/b-binding protein b (Fragment). (Os01t0720500-01);Non-protein coding transcript. (Os01t0720500-02)	-2.90607	6.84753e-07	0.000168652
Os01g0294700	Haem peroxidase, plant/fungal/bacterial family protein. (Os01t0294700-01)	-2.83979	0.000765938	0.038697
Os01g0750300	Similar to Cellulose synthase (Fragment). (Os01t0750300-01);Similar to cDNA clone:J023093O20, full insert sequence. (Os01t0750300-02);Similar to cDNA clone:J023093O20, full insert sequence. (Os01t0750300-03)	-2.83154	0.000135418	0.0113052
Os07g0480800	Cellulase (EC 3.2.1.4). (Os07t0480800-01)	-2.68883	1.25029e-06	0.000273726
Os03g0300400	Pathogen-related protein (JIOsPR10). (Os03t0300400-01)	-2.61275	2.05268e-06	0.000425742
Os06g0725200	Lipase, GDSL domain containing protein. (Os06t0725200-01)	-2.5102	4.68904e-07	0.000121169
Os01g0647200	Hypothetical conserved gene. (Os01t0647200-01);Non-protein coding transcript. (Os01t0647200-04)	-2.50736	1.00204e-09	4.26897e-07
Os03g0725200	Hypothetical protein. (Os03t0725200-01)	-2.34144	1.18158e-11	6.89823e-09
Os12g0629300	Similar to Thaumatin-like protein. (Os12t0629300-00)	-2.26181	4.96001e-06	0.000856802
Os03g0251000	Plant lipid transfer protein/seed storage/trypsin-alpha amylase inhibitor domain containing protein. (Os03t0251000-03)	-2.1733	8.45902e-11	4.04059e-08
Os01g0291500	Transferase family protein. (Os01t0291500-01);Transferase family protein. (Os01t0291500-02)	-2.04308	8.50445e-06	0.00134056
Os05g0477600	Alpha-expansin OsEXPA4. (Os05t0477600-01);Non-protein coding transcript. (Os05t0477600-02)	-2.03437	2.23972e-05	0.00294206
Os03g0379300	Helix-loop-helix DNA-binding domain containing protein. (Os03t0379300-01);Helix-loop-helix DNA-binding domain containing protein. (Os03t0379300-02)	-1.99958	1.35702e-32	7.13025e-29
Os02g0627100	Similar to Phenylalanine ammonia-lyase (EC 4.3.1.5). (Os02t0627100-01)	-1.90436	0.00102681	0.0487519
Os01g0580500	ACC oxidase, Ethylene biosynthesis (Os01t0580500-01)	-1.90068	2.3756e-07	6.80848e-05
Os01g0106400	Similar to Isoflavone reductase homolog IRL (EC 1.3.1.-). (Os01t0106400-01)	-1.82209	2.21362e-06	0.000441687
Os07g0568700	Polygalacturonase-inhibiting protein, Inhibitor of fungal polygalacturonase, Regulation of floral organ number (Os07t0568700-02)	-1.8202	2.37188e-10	1.09964e-07
Os06g0314600	SAM dependent carboxyl methyltransferase family protein. (Os06t0314600-01)	-1.79937	3.94552e-09	1.48079e-06
Os08g0478000	Similar to mucin-2. (Os08t0478000-01);Conserved hypothetical protein. (Os08t0478000-02)	-1.79209	1.19675e-06	0.000265694
Os11g0559600	Conserved hypothetical protein. (Os11t0559600-01)	-1.76596	3.31711e-08	1.13669e-05
Os08g0441500	Similar to Cinnamoyl-CoA reductase. (Os08t0441500-01);Similar to cinnamoyl CoA reductase. (Os08t0441500-02)	-1.74906	0.000330881	0.0212885
Os01g0823100	Alpha-expansin OsEXPA2. (Os01t0823100-01)	-1.64988	9.24566e-08	2.85763e-05
Os03g0235000	Similar to Peroxidase. (Os03t0235000-01)	-1.60826	5.314e-05	0.00565692
Os08g0190100	Germin-like protein 8-11, Disease resistance (Os08t0190100-01)	-1.54437	4.79841e-19	7.56373e-16
Os05g0592300	Protein of unknown function DUF1637 family protein. (Os05t0592300-01);Similar to Cupin, RmlC-type. (Os05t0592300-02)	-1.53111	2.07542e-25	5.45247e-22
Os03g0736900	Similar to Sorghum bicolor protein targeted either to mitochondria or chloroplast proteins T50848. (Os03t0736900-01)	-1.48076	1.13213e-18	1.62234e-15
Os07g0693800	Omega-3 fatty acid desaturase, Acclimation to low-temperature stress, Defense response (Os07t0693800-01);Similar to Plastid omega-3 fatty acid desaturase (Fragment). (Os07t0693800-02)	-1.44891	3.18722e-11	1.67467e-08
Os06g0521500	Haem peroxidase family protein. (Os06t0521500-01);Haem peroxidase family protein. (Os06t0521500-02)	-1.42402	7.60148e-10	3.32839e-07
Os03g0314500	WD40-like Beta Propeller domain containing protein. (Os03t0314500-01);Hypothetical conserved gene. (Os03t0314500-02)	-1.37411	6.542e-09	2.39817e-06
Os01g0795000	Subtilase. (Os01t0795000-01)	-1.35434	1.73472e-05	0.00244146
Os08g0501700	Conserved hypothetical protein. (Os08t0501700-01)	-1.33968	0.000457993	0.0270387
Os07g0599500	Hypothetical protein. (Os07t0599500-01)	-1.33656	3.40198e-05	0.00412504
Os06g0294600	Cytochrome P450 family protein. (Os06t0294600-02)	-1.32474	2.31423e-06	0.000455989
Os06g0599200	Cytochrome P450 family protein. (Os06t0599200-01)	-1.31031	0.000112638	0.0101458
Os10g0111700	Similar to POT family protein, expressed. (Os10t0111700-01);Similar to POT family protein, expressed. (Os10t0111700-02)	-1.30786	3.50487e-05	0.0041854
Os03g0301200	COBRA-like protein 7 precursor. (Os03t0301200-01);Glycosyl-phosphatidyl inositol-anchored, plant domain containing protein. (Os03t0301200-02)	-1.30785	2.59019e-06	0.000497916
Os08g0189600	Germin-like protein 8-7, Disease resistance (Os08t0189600-01)	-1.2954	9.91835e-08	3.0066e-05
Os04g0469800	Cytochrome P450 superfamily protein, CYP724B1, Brassinosteroid (BR) biosynthesis, Control of panicle architecture and seed size (Os04t0469800-01);Similar to OSIGBa0124N08.3 protein. (Os04t0469800-02)	-1.28434	3.49387e-05	0.0041854
Os06g0254700	Caleosin related family protein. (Os06t0254700-01)	-1.28002	2.47692e-07	6.97209e-05
Os08g0434632	Conserved hypothetical protein. (Os08t0434632-01)	-1.27304	9.53611e-05	0.00879051
Os07g0599600	Hypothetical protein. (Os07t0599600-02)	-1.26642	0.000137079	0.0113725
Os06g0610800	Peptidase A1 domain containing protein. (Os06t0610800-01);Similar to Aspartic proteinase nepenthesin-1. (Os06t0610800-02)	-1.26021	0.000687546	0.0358867
Os04g0369066	Similar to H0607F01.7 protein. (Os04t0369066-00)	-1.2309	5.44291e-05	0.00566575
Os04g0474500	Similar to Cyanogenic beta-glucosidase precursor (EC 3.2.1.21) (Linamarase) (Fragment). (Os04t0474500-01);Similar to OSIGBa0135C13.5 protein. (Os04t0474500-02);Similar to Cyanogenic beta-glucosidase precursor (EC 3.2.1.21) (Linamarase) (Fragment). (Os04t0474500-03)	-1.22609	5.73862e-05	0.00587389
Os01g0871500	TGF-beta receptor, type I/II extracellular region family protein. (Os01t0871500-01)	-1.22209	4.44358e-15	4.12024e-12
Os05g0542150	Hypothetical gene. (Os05t0542150-01)	-1.16938	0.000593739	0.0325646
Os06g0314501	Conserved hypothetical protein. (Os06t0314501-01)	-1.15902	0.000132961	0.0112681
Os09g0328600	Hypothetical conserved gene. (Os09t0328600-01)	-1.15403	0.000128417	0.010968
Os09g0450300	MAP65/ASE1 family protein. (Os09t0450300-01);MAP65/ASE1 family protein. (Os09t0450300-02);Microtubule-associated protein MAP65-1a. (Os09t0450300-03)	-1.13779	0.000711924	0.0365539
Os04g0340300	Terpenoid synthase domain containing protein. (Os04t0340300-01)	-1.12926	4.41659e-17	5.35528e-14
Os01g0952700	Metal-dependent hydrolase, composite domain containing protein. (Os01t0952700-01)	-1.11226	3.24899e-14	2.84521e-11
Os01g0327400	Similar to Peroxidase (Fragment). (Os01t0327400-01)	-1.10565	0.00054137	0.0304772
Os06g0179000	Glycoside hydrolase family 79, N-terminal protein. (Os06t0179000-01)	-1.10242	0.000454036	0.0269059
Os01g0760000	Similar to Dynein light chain. (Os01t0760000-01)	-1.09356	3.01159e-06	0.000553728
Os03g0751100	Iron-deficiency-regulated oligopeptide transporter, Iron homeostasis (Os03t0751100-01);Similar to Glutathione transporter. (Os03t0751100-02)	-1.08862	3.41469e-10	1.53788e-07
Os01g0327100	Haem peroxidase family protein. (Os01t0327100-01);Similar to Peroxidase 8. (Os01t0327100-02)	-1.081	0.000414606	0.0251363
Os01g0862800	NAC (NAM ATAF1/2 CUC2) transcription factor, Early and transient regulator of abiotic stress responses (Os01t0862800-01)	-1.07328	0.000137986	0.0113878
Os11g0245200	Similar to leucine-rich repeat family protein / protein kinase family protein. (Os11t0245200-01)	-1.06842	0.00045982	0.0270453
Os05g0553400	Similar to Myb-related transcription factor-like protein (MYB transcription factor). (Os05t0553400-01)	-1.04227	0.000443178	0.0264614
Os05g0322900	WRKY transcription factor, Benzothiadiazole (BTH)-inducible blast resistance (Os05t0322900-01);Similar to WRKY transcription factor 45. (Os05t0322900-02);Similar to WRKY transcription factor 45. (Os05t0322900-03)	-1.0378	3.10684e-05	0.00391786
Os08g0189400	Germin-like protein 8-5, Disease resistance (Os08t0189400-01)	-1.03056	3.65677e-05	0.00433396
Os05g0500200	Similar to UDP glucosyltransferase-1. (Os05t0500200-01)	-1.02475	0.000621283	0.0336539
Os03g0316200	Similar to Galactinol synthase (Fragment). (Os03t0316200-01)	-1.02264	5.91992e-08	1.9044e-05
Os01g0850700	Similar to Laccase-7. (Os01t0850700-01);Cupredoxin domain containing protein. (Os01t0850700-02)	-1.01856	1.20331e-07	3.57884e-05
Os10g0569400	RIR1a protein precursor. (Os10t0569400-01)	-1.01616	1.2777e-21	2.51755e-18
Os01g0841700	Similar to Isoform ERG1b of Elicitor-responsive protein 1. (Os01t0841700-01)	-0.999526	4.31764e-05	0.0049318
Os05g0209600	Similar to Esterase. (Os05t0209600-01)	-0.99652	0.000410135	0.0251221
Os07g0601900	Similar to NADPH HC toxin reductase (Fragment). (Os07t0601900-01)	-0.992331	0.000260323	0.0175362
Os09g0451000	ACC oxidase, Ethylene biosynthesis (Os09t0451000-01)	-0.989647	1.43725e-06	0.000306154
Os03g0283200	Similar to IN2-1 protein. (Os03t0283200-00)	-0.98942	1.04132e-11	6.31321e-09
Os09g0356800	Protein kinase, core domain containing protein. (Os09t0356800-01)	-0.978366	1.59088e-11	8.95611e-09
Os01g0915900	Conserved hypothetical protein. (Os01t0915900-01)	-0.961392	3.16458e-05	0.00395899
Os08g0556900	Similar to Cysteine proteinase (EC 3.4.22.-). (Os08t0556900-01);Similar to Vignain. (Os08t0556900-02)	-0.958685	1.66444e-05	0.00238514
Os07g0603300	TON1 RECRUIT MOTIF (TRM)-containing protein, Regulation of grain size and shape (Os07t0603300-01)	-0.939061	0.000274979	0.0180646
Os08g0378300	Similar to cDNA clone:J013100G02, full insert sequence. (Os08t0378300-00)	-0.934522	8.45461e-05	0.00802832
Os12g0448900	Fatty acid alpha-dioxygenase family, Enzyme that oxygenates fatty acids into 2R-hydroperoxides (Os12t0448900-01)	-0.918571	0.000385663	0.02384
Os03g0273800	HAD-superfamily hydrolase, subfamily IA, variant 3 domain containing protein. (Os03t0273800-01)	-0.908727	2.88492e-05	0.00369716
Os08g0547500	Kinesin, motor domain domain containing protein. (Os08t0547500-01);Hypothetical conserved gene. (Os08t0547500-02)	-0.907207	0.000244452	0.016609
Os01g0660200	Acidic class III chitinase OsChib3a precursor (Chitinase) (EC 3.2.1.14). (Os01t0660200-01)	-0.886385	5.36659e-05	0.00565692
Os01g0953000	Hypothetical protein. (Os01t0953000-01)	-0.85624	2.62135e-05	0.00338691
Os08g0371200	Carotenoid oxygenase domain containing protein. (Os08t0371200-01)	-0.856039	0.000412042	0.0251221
Os04g0356600	Similar to OSIGBa0105P02.3 protein. (Os04t0356600-01)	-0.850596	4.22527e-05	0.00486153
Os07g0148800	Conserved hypothetical protein. (Os07t0148800-01)	-0.841468	0.000852171	0.0422414
Os04g0368800	Similar to H0607F01.6 protein. (Os04t0368800-00)	-0.841317	0.000672149	0.035317
Os08g0321000	FAS1 domain domain containing protein. (Os08t0321000-01);FAS1 domain domain containing protein. (Os08t0321000-02)	-0.840511	0.000262862	0.0175572
Os08g0189900	Germin-like protein 8-10, Disease resistance (Os08t0189900-01)	-0.83903	8.61294e-12	5.43063e-09
Os01g0365000	Protein kinase, catalytic domain domain containing protein. (Os01t0365000-00)	-0.825436	4.98432e-05	0.00537696
Os07g0208500	Similar to Cellulose synthase-4. (Os07t0208500-01);Cellulose synthase domain containing protein. (Os07t0208500-02)	-0.824605	0.000529908	0.0300291
Os05g0551000	Zinc finger, RING-type domain containing protein. (Os05t0551000-01)	-0.819795	1.28163e-09	5.31639e-07
Os10g0122000	UDP-glucuronosyl/UDP-glucosyltransferase family protein. (Os10t0122000-00)	-0.819396	5.55024e-05	0.0057182
Os01g0916100	Similar to loricrin. (Os01t0916100-01)	-0.817098	0.000552064	0.0309686
Os01g0108400	Helix-loop-helix DNA-binding domain containing protein. (Os01t0108400-00)	-0.815345	1.77726e-05	0.00246404
Os01g0655500	Protein kinase, core domain containing protein. (Os01t0655500-01);Similar to protein kinase domain containing protein. (Os01t0655500-02)	-0.815113	1.32863e-15	1.39621e-12
Os03g0773700	Similar to Receptor-like protein kinase 2. (Os03t0773700-01)	-0.803117	4.47404e-07	0.000117541
Os09g0351700	Protein kinase, catalytic domain domain containing protein. (Os09t0351700-00)	-0.780229	2.6867e-07	7.4299e-05
Os08g0524800	Similar to TA1 protein (Fragment). (Os08t0524800-01)	-0.772297	0.000215339	0.0153841
Os11g0289700	Cytochrome P450 family protein. (Os11t0289700-01)	-0.764	0.000613968	0.0333723
Os02g0626400	Phenylalanine ammonia-lyase (EC 4.3.1.5). (Os02t0626400-01);Similar to Phenylalanine ammonia-lyase. (Os02t0626400-02);Similar to Phenylalanine ammonia-lyase. (Os02t0626400-03)	-0.754839	0.000332686	0.0213176
Os03g0559700	Conserved hypothetical protein. (Os03t0559700-00)	-0.749156	0.000567681	0.0316196
Os03g0685300	Glutamine amidotransferase class-I domain containing protein. (Os03t0685300-01)	-0.745243	8.6965e-05	0.00820856
Os04g0587500	Domain of unknown function DUF250 domain containing protein. (Os04t0587500-01)	-0.743254	2.09027e-06	0.000427909
Os07g0471300	Similar to Protein argonaute 18. (Os07t0471300-01)	-0.741443	5.38309e-05	0.00565692
Os12g0274700	Similar to Petunia ribulose 1,5-bisphosphate carboxylase small subunit mRNA (clone pSSU 51), partial cds. (Fragment). (Os12t0274700-01);Similar to Petunia ribulose 1,5-bisphosphate carboxylase small subunit mRNA (clone pSSU 51), partial cds. (Fragment). (Os12t0274700-02)	-0.741236	0.000195911	0.0143034
Os01g0343300	Zinc finger, NHR/GATA-type domain containing protein. (Os01t0343300-01)	-0.737824	5.1892e-06	0.000879542
Os06g0316800	Similar to Glycine-rich protein (Fragment). (Os06t0316800-01)	-0.734219	3.33702e-09	1.28296e-06
Os08g0114300	D-arabinono-1,4-lactone oxidase domain containing protein. (Os08t0114300-01)	-0.732297	5.58262e-11	2.83867e-08
Os11g0247000	Similar to Auxin-inducible protein. (Os11t0247000-01);Similar to Auxin-inducible protein. (Os11t0247000-02)	-0.727954	0.000661567	0.0349942
Os11g0286800	Squalene cyclase domain containing protein. (Os11t0286800-01);Similar to Cycloartenol synthase. (Os11t0286800-02);Similar to Cycloartenol synthase. (Os11t0286800-03);Similar to Cycloartenol synthase. (Os11t0286800-04)	-0.726904	0.000904208	0.044127
Os07g0168600	Similar to 3-glucanase. (Os07t0168600-01);Similar to 3-glucanase. (Os07t0168600-02)	-0.718499	4.46017e-05	0.00505245
Os05g0500000	UDP-glucuronosyl/UDP-glucosyltransferase family protein. (Os05t0500000-00)	-0.708877	0.000642871	0.034235
Os03g0439700	Protein of unknown function DUF1230 family protein. (Os03t0439700-01)	-0.708598	1.70049e-11	9.24302e-09
Os06g0522300	Haem peroxidase family protein. (Os06t0522300-01)	-0.707375	0.000305989	0.0197677
Os09g0463300	Domain of unknown function DUF547 domain containing protein. (Os09t0463300-01);Hypothetical conserved gene. (Os09t0463300-02)	-0.706876	1.13276e-05	0.0016953
Os02g0543000	Abscisic stress ripening protein 1. (Os02t0543000-01);Hypothetical conserved gene. (Os02t0543000-02);Similar to Abscisic stress ripening protein 1. (Os02t0543000-03);ABA/WDS induced protein family protein. (Os02t0543000-04);Abscisic stress ripening protein 1. (Os02t0543000-05)	-0.7016	8.30832e-13	5.95291e-10
Os02g0280700	Similar to Iron/ascorbate-dependent oxidoreductase. (Os02t0280700-01)	-0.698529	0.00105473	0.0499175
Os03g0734300	Similar to Proteinase inhibitor type II CEVI57 precursor. (Os03t0734300-01)	-0.694186	0.000163	0.0129766
Os04g0282200	Protein of unknown function DUF1685 family protein. (Os04t0282200-01)	-0.682094	0.000355219	0.0223973
Os08g0357300	Conserved hypothetical protein. (Os08t0357300-01)	-0.681934	0.000187151	0.0140479
Os04g0127100	Peptidase S8, subtilisin-related domain containing protein. (Os04t0127100-01)	-0.680397	1.25438e-08	4.39395e-06
Os12g0626400	Similar to Phytoene synthase 1, chloroplast precursor (EC 2.5.1.-) (Fruit ripening specific protein pTOM5). (Os12t0626400-01);Similar to Phytoene synthase 2 (Fragment). (Os12t0626400-02)	-0.67486	0.000101703	0.0093206
Os10g0372800	Conserved hypothetical protein. (Os10t0372800-01)	-0.670238	0.000690747	0.0359348
Os01g0609900	Similar to Pleiotropic drug resistance protein 4. (Os01t0609900-01);Similar to PDR-like ABC transporter (PDR4 ABC transporter). (Os01t0609900-02)	-0.669697	7.04001e-06	0.00116032
Os03g0132900	Similar to Chitinase 11. (Os03t0132900-01)	-0.66741	0.000261641	0.01755
Os03g0104100	Protein phosphatase 2C, N-terminal domain containing protein. (Os03t0104100-01)	-0.650074	0.00101038	0.0481168
Os10g0483500	FAD linked oxidase, N-terminal domain containing protein. (Os10t0483500-01)	-0.649254	1.1687e-06	0.000263174
Os12g0123700	NAC domain containing transcription factor, Abiotic and biotic stress response (Os12t0123700-01)	-0.646618	0.000264639	0.0176013
Os06g0681600	Haem peroxidase family protein. (Os06t0681600-01);Similar to peroxidase 39. (Os06t0681600-02)	-0.636341	0.000240323	0.0164133
Os05g0166300	Serine/threonine protein kinase-related domain containing protein. (Os05t0166300-01)	-0.636159	9.49605e-05	0.00879051
Os04g0682100	C2 calcium/lipid-binding region, CaLB domain containing protein. (Os04t0682100-01)	-0.629281	0.000240529	0.0164133
Os04g0367000	Hypothetical conserved gene. (Os04t0367000-01)	-0.626725	0.000505881	0.0287878
Os09g0322500	Hypothetical conserved gene. (Os09t0322500-01)	-0.61764	1.86832e-05	0.00253882
Os06g0125800	Zinc finger, RING/FYVE/PHD-type domain containing protein. (Os06t0125800-01)	-0.612735	0.000427889	0.0257436
Os06g0660800	Protein kinase domain containing protein. (Os06t0660800-01)	-0.611741	3.3888e-06	0.000613996
Os10g0536500	Peptidase S10, serine carboxypeptidase, active site domain containing protein. (Os10t0536500-01)	-0.608434	4.74792e-08	1.5592e-05
Os04g0111100	Similar to H0215A08.1 protein. (Os04t0111100-00)	-0.605235	0.00041849	0.0252745
Os05g0332300	Similar to CBL-interacting protein kinase 2. (Os05t0332300-01);Similar to cDNA clone:J033034P20, full insert sequence. (Os05t0332300-02)	-0.59202	0.000122708	0.0107458
Os10g0516100	H subunit of glycine decarboxylase complex (GDC), Photorespiration (Os10t0516100-01);Similar to Glycine cleavage system H protein, mitochondrial precursor. (Os10t0516100-02)	-0.59188	0.000396753	0.0244297
Os04g0590900	Similar to RING-H2 finger protein ATL1B. (Os04t0590900-01)	-0.590813	4.1556e-05	0.00481652
Os06g0531600	Lipase, GDSL domain containing protein. (Os06t0531600-01);Similar to Esterase. (Os06t0531600-02)	-0.586812	7.85964e-05	0.00760071
Os11g0681400	Similar to protein kinase. (Os11t0681400-00)	-0.58633	4.94856e-05	0.00537696
Os05g0382600	Similar to Annexin-like protein RJ4. (Os05t0382600-02);Annexin family protein. (Os05t0382600-03)	-0.58579	0.000117073	0.0103214
Os12g0133100	Major facilitator superfamily protein. (Os12t0133100-01);Similar to cDNA clone:J023128K07, full insert sequence. (Os12t0133100-02)	-0.585342	6.94807e-05	0.00703373
Os07g0693000	Similar to Ser-thr protein kinase (Fragment). (Os07t0693000-01)	-0.572787	3.92452e-05	0.00461658
Os12g0263000	Similar to Glutathione synthase. (Os12t0263000-01)	-0.569059	0.000180109	0.0138444
Os11g0167800	Similar to Anth (Pollen-specific desiccation-associated LLA23 protein). (Os11t0167800-01)	-0.567834	4.98312e-06	0.000856802
Os01g0689451	Similar to predicted protein. (Os01t0689451-01);Similar to predicted protein. (Os01t0689451-02)	-0.567004	1.04497e-08	3.7436e-06
Os03g0758100	Similar to Phosphorylase (Fragment). (Os03t0758100-01)	-0.566004	0.000718803	0.0366683
Os02g0582600	Heavy metal transport/detoxification protein domain containing protein. (Os02t0582600-01);Heavy metal transport/detoxification protein domain containing protein. (Os02t0582600-02)	-0.563433	0.000635995	0.0339837
Os04g0338000	Similar to IN2-2 protein. (Os04t0338000-01)	-0.563402	4.84698e-05	0.00537696
Os06g0107100	Protein of unknown function DUF819 family protein. (Os06t0107100-01);Similar to predicted protein. (Os06t0107100-02)	-0.561149	0.000140637	0.0115461
Os04g0401000	Proline-rich protein, Blast resistance (Os04t0401000-01);Similar to Pi21 protein. (Os04t0401000-02)	-0.557712	1.59522e-06	0.000335272
Os03g0225900	Allene oxide synthase (CYP74A2), Biosynthesis of jasmonic acid (JA) (Os03t0225900-01);Allene oxide synthase. (Os03t0225900-02)	-0.556041	4.69792e-05	0.005252
Os03g0285800	MAP Kinase. (Os03t0285800-01);MAP Kinase. (Os03t0285800-02)	-0.55202	0.000594976	0.0325646
Os07g0142900	Aldo/keto reductase family protein. (Os07t0142900-01)	-0.547888	2.04882e-05	0.00273691
Os01g0541800	MtN3 and saliva related transmembrane protein family protein. (Os01t0541800-01)	-0.544757	0.000117207	0.0103214
Os02g0262800	Similar to NBS-LRR protein (Fragment). (Os02t0262800-01)	-0.542846	0.000174282	0.0135411
Os08g0260600	Tetraspanin domain containing protein. (Os08t0260600-01)	-0.537935	0.000974865	0.0469932
Os05g0178300	Similar to Cadmium tolerant 1. (Os05t0178300-01)	-0.537129	0.000464828	0.0272383
Os04g0127200	Hypothetical conserved gene. (Os04t0127200-01);Similar to Subtilase. (Os04t0127200-02)	-0.533047	4.04161e-06	0.000723954
Os01g0825800	Amino acid transporter, transmembrane domain containing protein. (Os01t0825800-01);Similar to Amino acid-polyamine transporter. (Os01t0825800-02)	-0.532974	0.000433944	0.0260086
Os01g0855600	Similar to Hs1pro-1 protein. (Os01t0855600-01)	-0.532	0.000159563	0.012786
Os01g0511600	Similar to lrgB-like family protein. (Os01t0511600-01);Similar to lrgB-like family protein. (Os01t0511600-02)	-0.527748	0.000882759	0.0434111
Os03g0439800	Protein of unknown function DUF1909 domain containing protein. (Os03t0439800-01);Similar to predicted protein. (Os03t0439800-02)	-0.526101	3.22105e-05	0.00399791
Os11g0264500	Hypothetical conserved gene. (Os11t0264500-00)	-0.520458	0.000103088	0.00939295
Os05g0449600	Similar to glycosyl hydrolase family 3 protein. (Os05t0449600-01);Hypothetical conserved gene. (Os05t0449600-02)	-0.515072	4.48737e-05	0.00505245
Os03g0146100	Tonoplast intrinsic protein (Tonoplast water channel). (Os03t0146100-01);Similar to Tonoplast intrinsic protein. (Os03t0146100-03);Similar to cDNA clone:001-014-B06, full insert sequence. (Os03t0146100-05)	-0.51139	2.82985e-06	0.000533014
Os04g0563000	Similar to H0211B05.12 protein. (Os04t0563000-01)	-0.51044	1.38511e-06	0.000299088
Os04g0366000	Similar to OSIGBa0110B10.6 protein. (Os04t0366000-00)	-0.509535	0.000668553	0.0352455
Os04g0457500	Similar to H0523F07.13 protein. (Os04t0457500-01)	-0.508236	0.000178795	0.0138154
Os04g0482300	Kelch related domain containing protein. (Os04t0482300-01)	-0.505695	7.44603e-05	0.00733573
Os01g0563000	Hypothetical conserved gene. (Os01t0563000-01);Peptidyl-prolyl cis-trans isomerase, FKBP-type domain containing protein. (Os01t0563000-02);Hypothetical conserved gene. (Os01t0563000-03);Hypothetical conserved gene. (Os01t0563000-04);Hypothetical conserved gene. (Os01t0563000-05);Hypothetical conserved gene. (Os01t0563000-06)	-0.497589	0.000203409	0.014708

## Sheet: Table S1b
Table S1b. Expression data of DEGs presented in Figure 2.
			FPKM				log2FC
			Mock				High Fe VS Sufficient Fe
			Sufficient Fe		High Fe
	RAP DB Locus	Gene name	R1	R2	R1	R2
Iron homeostasis	Os01g0647200	IMA1	66.3711	55.8209	15.0822	7.33985	-2.50736
	Os07g0142100	IMA2	124.954	142.135	10.4285	1.43725	-4.55011
	Os01g0952800	IRO2	22.1534	27.8382	5.13581	1.57488	-2.95179
	Os03g0379300	IRO3	42.7422	35.6829	11.4804	8.92705	-1.99958
	Os01g0689451	HRZ1	39.6016	38.4068	28.3687	26.3216	-0.567004
	Os05g0551000	HRZ2	14.368	12.0979	7.99091	7.58398	-0.819795
	Os03g0751100	OPT7	42.8979	32.7255	19.7484	17.3057	-1.08862
	Os07g0258400	NRAMP1	40.9376	21.7237	2.27823	1.43861	-4.14251
	Os12g0133100	VMT	4.44757	4.25319	2.79095	3.2141	-0.585342
	Os04g0578600	FRO1	12.6516	6.86885	1.77546	0.723984	-3.03361
	Os12g0106000	FER2	23.8176	26.0217	34.3815	38.8061	0.502269
ROS metabolism	Os01g0294700	prx11	2.74198	0.61319	0.426018	0.0632297	-2.83979
	Os01g0327100	prx15	3.55459	2.3768	1.17252	1.72503	-1.081
	Os01g0327400	prx16	19.6435	11.2263	7.11334	7.86064	-1.10565
	Os03g0235000	prx38	3.75799	1.87523	0.832575	1.07095	-1.60826
	Os04g0688500	prx62	160.894	248.169	316.701	337.699	0.632732
	Os06g0522300	prx81	5.92999	5.35643	4.00403	3.16624	-0.707375
	Os06g0521500	prx83	6.61635	5.0783	2.06193	2.44825	-1.42402
	Os06g0681600	prx89	2.14389	2.1022	1.38046	1.4486	-0.636341
	Os07g0677200	POX22.3	30.2648	21.3825	42.0767	43.5014	0.669946
	Os01g0200700	MT3A	6216.77	9027.31	12693.4	12024.1	0.650585
	Os04g0438600	GLTP	6.74546	9.83034	20.8763	20.1716	1.25286
Biotic stress	Os01g0382000	PR1b	0.964016	1.21206	6.6778	3.11888	2.10248
	Os03g0132900	Cht11	8.32835	8.09977	4.69914	6.0058	-0.66741
	Os01g0660200	Chib3a	38.3427	26.3028	17.7859	18.6565	-0.886385
	Os03g0300400	JIOSPR10	13.178	6.19003	1.04206	2.24998	-2.61275
	Os08g0189400	GLP8-5	5.64185	5.50821	2.71399	2.92997	-1.03056
	Os08g0189600	GLP8-7	6.08639	4.9867	2.17644	2.48534	-1.2954
	Os08g0189900	GLP8-10	38.0068	35.1963	22.3371	20.1418	-0.83903
	Os08g0190100	GLP8-11	21.1796	17.2338	6.44459	7.20846	-1.54437
	Os05g0322900	WRKY45	7.92766	5.09699	3.34539	3.25204	-1.0378
	Os06g0125800	BBI	33.9772	25.6952	19.4361	21.1392	-0.612735
	Os12g0247700	JAC1	5.80365	2.33683	0.14503	0.174893	-4.69021
