# Supplementary material for: Iron Induces Resistance Against the Rice Blast Fungus Magnaporthe oryzae Through Potentiation of Immune Responses
Source: Rice (N Y). 2022 Dec 25;15:68. doi: 10.1186/s12284-022-00609-w (PMC9790844; doi:10.1186/s12284-022-00609-w)
Supplement: Supplementary file 3 — Additional file 3: Table S2. List of differentially expressed genes (DEGs) in leaves of High-Fe (S2a) and Control (S2b) plants at 48 hpi with M. oryzae spores, relative to the corresponding mock-inoculated plants. [file 12284_2022_609_MOESM3_ESM.xlsx]

## Sheet: S2a Control Fe (inf vs mock)
Supplemental Table S2. List of differentially expressed genes (DEGs) in leaves of Control Fe (S2a) and High-Fe (S2b) plants at 48 hpi with M. oryzae spores, relative to the corresponding mock-inoculated plants. Significantly regulated genes (false discovery rate [FDR] ≤ 0.05; P-value ≤ 0.05) are shown in purple (upregulated, Log2 FC ≥ 0.5) or green (downregulated, Log2 FC ≤ -0.5).
Table S2a. Genes regulated by M. oryzae infection in leaves of Control plants
RAP DB Locus	Description	Mean FPMK		logFC	P value	FDR
		mock Ctrl. Fe	inf Ctrl. Fe
Os02g0570900	Similar to Ent-copalyl diphosphate synthase 2. (Os02t0570900-00)	0	136.936	14.2322	3.44636e-299	1.18314e-295
Os11g0514400	Similar to BRASSINOSTEROID INSENSITIVE 1-associated receptor kinase 1. (Os11t0514400-00)	0	55.9009	12.5209	1.11134e-174	9.53811e-172
Os07g0218700	Cytochrome P450 family protein. (Os07t0218700-01)	0	21.3274	12.4318	3.09187e-37	2.04123e-35
Os02g0571100	Terpenoid synthase domain containing protein. (Os02t0571100-01)	0.0193274	167.464	12.3901	7.0669e-236	1.21303e-232
Os07g0677500	Similar to Peroxidase precursor (EC 1.11.1.7). (Os07t0677500-00)	0	22.8586	12.0953	8.67387e-115	4.25391e-112
Os02g0569400	Cytochrome P450 family protein. (Os02t0569400-01);Similar to Cyt-P450 monooxygenase. (Os02t0569400-02)	0	11.1884	11.5188	1.76573e-84	5.22564e-82
Os07g0663700	Similar to Oxidoreductase, short chain dehydrogenase/reductase family protein, expressed. (Os07t0663700-01)	0.0143397	67.6612	11.5133	4.01102e-241	7.6499e-238
Os11g0690066	Serine/threonine protein kinase domain containing protein. (Os11t0690066-00)	0	7.51782	11.3287	1.24526e-34	7.14877e-33
Os11g0264000	Cupredoxin domain containing protein. (Os11t0264000-00)	0	7.16893	10.8593	7.26379e-22	1.74626e-20
Os07g0687400	Similar to VQ motif family protein, expressed. (Os07t0687400-00)	0	15.9233	10.5285	3.64448e-59	5.68704e-57
Os01g0196300	Basic helix-loop-helix (bHLH) transcription factor, Diterpenoid phytoalexin factor, Biosynthesis of diterpenoid phytoalexins, Stress response (Os01t0196300-01)	0	5.69065	10.4954	3.96669e-53	5.27816e-51
Os01g0382000	Similar to Pathogenesis-related protein PRB1-2 precursor. (Os01t0382000-01)	1.08804	1531.58	10.1637	1.26003e-36	8.04033e-35
Os03g0797500	Similar to Indole-3-glycerol phosphate lyase (Fragment). (Os03t0797500-01)	0	5.20219	10.0312	1.28903e-26	4.53406e-25
Os07g0218200	Similar to terpene synthase 7. (Os07t0218200-00)	0	4.06112	9.89988	8.49433e-15	1.06505e-13
Os07g0417200	Similar to Delta 12 oleic acid desaturase FAD2. (Os07t0417200-01)	0.0178934	27.5314	9.89645	3.22437e-162	2.63554e-159
Os02g0570400	Similar to Ent-kaurene synthase 1A. (Os02t0570400-01)	0.0789973	93.6235	9.8807	0	0
Os04g0179200	Similar to Stem secoisolariciresinol dehydrogenase (Fragment). (Os04t0179200-01)	0	5.08392	9.86684	2.7117e-39	1.98069e-37
Os07g0451300	Cytochrome P450 family protein. (Os07t0451300-01)	0	3.41599	9.63689	9.62983e-36	5.88399e-34
Os08g0230800	Hypothetical conserved gene. (Os08t0230800-01)	0	2.03695	9.6349	1.80569e-43	1.67539e-41
Os04g0122200	Similar to OSIGBa0137A06.2 protein. (Os04t0122200-00)	0.0269966	22.9634	9.38573	4.57286e-264	1.30822e-260
Os04g0597600	TGF-beta receptor, type I/II extracellular region family protein. (Os04t0597600-01)	0	1.55298	9.37313	1.37455e-21	3.2101e-20
Os09g0551400	Similar to S-locus receptor-like kinase RLK14. (Os09t0551400-00)	0.0104365	8.28835	9.16328	3.23601e-111	1.42426e-108
Os06g0313440	SAM dependent carboxyl methyltransferase domain containing protein. (Os06t0313440-00)	0.044077	34.7333	9.15306	7.05009e-136	4.17293e-133
Os01g0237500	NmrA-like family protein. (Os01t0237500-01)	0.039704	31.9119	8.95923	2.0854e-94	7.15916e-92
Os02g0572050	Similar to Ent-cassa-12,15-diene synthase. (Os02t0572050-00)	0	5.97408	8.89313	1.66383e-22	4.26263e-21
Os06g0170100	Similar to WAK80 - OsWAK receptor-like protein kinase. (Os06t0170100-00)	0	1.39434	8.83388	3.19924e-24	9.43556e-23
Os02g0569000	Cytochrome P450 family protein. (Os02t0569000-01)	0	1.84071	8.80185	2.77484e-24	8.22627e-23
Os05g0311801	Similar to Isopentenyl transferase IPT7. (Os05t0311801-00)	0	2.85544	8.73299	1.15315e-25	3.80651e-24
Os12g0190400	Similar to NifS-like protein. (Os12t0190400-00)	0	1.9836	8.72308	1.60454e-25	5.22617e-24
Os04g0179700	Syn-pimara-7,15-diene synthase. (Os04t0179700-01)	0.0452725	23.1518	8.67867	3.64664e-195	4.47104e-192
Os12g0218100	Similar to cDNA, clone: J065028F04, full insert sequence. (Os12t0218100-01)	0	4.65211	8.66719	6.22243e-25	1.93143e-23
Os12g0202700	Similar to N-methyltransferase. (Os12t0202700-00)	0	2.5846	8.64868	1.01829e-23	2.85604e-22
Os09g0472900	Similar to Blight-associated protein p12 precursor. (Os09t0472900-01)	0	3.66839	8.62323	4.64913e-20	9.50028e-19
Os02g0570700	Cytochrome P450 family protein. (Os02t0570700-01)	0.278355	124.403	8.50692	0	0
Os07g0129800	Similar to lectin-like receptor kinase 7. (Os07t0129800-00)	0	0.87206	8.35135	4.28417e-20	8.83867e-19
Os08g0331800	Conserved hypothetical protein. (Os08t0331800-01)	0.188229	72.8687	8.33999	1.42893e-99	5.45056e-97
Os04g0104900	Similar to 0-methyltransferase (EC 2.1.1.6) (Fragment). (Os04t0104900-01)	0.085934	31.2132	8.25025	2.19179e-120	1.25407e-117
Os09g0304400	Conserved hypothetical protein. (Os09t0304400-00)	0	6.6903	8.12966	4.2231e-18	7.14182e-17
Os03g0195100	Putative aminotransferase, Disease resistance response against infection with rice blast fungus (Os03t0195100-01)	0.0514082	19.5669	8.07712	1.42527e-88	4.44813e-86
Os06g0569500	Ent-kaurene oxidase, Diterpenoid phytoalexin biosynthesis (Os06t0569500-01)	0.287586	84.8583	7.92371	1.67874e-157	1.3098e-154
Os07g0118200	Protein of unknown function DUF538 domain containing protein. (Os07t0118200-00)	0	3.75797	7.87663	3.15489e-14	3.72703e-13
Os02g0577300	Similar to predicted protein. (Os02t0577300-00)	0	0.845372	7.8525	2.70016e-12	2.58064e-11
Os12g0555300	Similar to Pathogenesis-related protein PR-10a. (Os12t0555300-00)	0.58342	158.254	7.73252	1.42064e-242	3.04815e-239
Os11g0641500	Cupredoxin domain containing protein. (Os11t0641500-01)	0.373237	95.1425	7.69093	2.48137e-20	5.21332e-19
Os04g0662600	Similar to Naringenin,2-oxoglutarate 3-dioxygenase. (Os04t0662600-00)	0	1.10904	7.62194	8.85867e-14	9.94217e-13
Os12g0217800	Hypothetical gene. (Os12t0217800-01)	0.0955239	25.5078	7.56767	4.15832e-58	6.26118e-56
Os11g0514500	Sorghum bicolor leucine-rich repeat-containing extracellular glycoprotein precursor. (Os11t0514500-01)	0.197854	45.0719	7.51534	4.70899e-211	6.73582e-208
Os06g0570900	Helix-loop-helix DNA-binding domain containing protein. (Os06t0570900-00)	0	0.691787	7.48475	1.76263e-12	1.72004e-11
Os12g0221400	Similar to cDNA clone:001-112-B09, full insert sequence. (Os12t0221400-01)	0.09636	23.0527	7.48308	9.10819e-111	3.90855e-108
Os04g0179100	Similar to OSIGBa0109M01.2 protein. (Os04t0179100-01)	0.0466481	13.4289	7.48047	4.56824e-40	3.54814e-38
Os12g0555500	Probenazole-inducible protein PBZ1. (Os12t0555500-01)	5.31655	1137.33	7.45057	0	0
Os08g0140300	Aromatic L-amino acid decarboxylase (AADC), Senescence-induced serotonin biosynthesis (Os08t0140300-01)	0.0971855	20.111	7.44124	6.15364e-112	2.85479e-109
Os04g0178400	Similar to Cytochrome P450 CYP99A1 (EC 1.14.-.-) (Fragment). (Os04t0178400-01)	0.0254874	6.32513	7.41073	2.09156e-40	1.67764e-38
Os12g0555200	Similar to Probenazole-inducible protein PBZ1. (Os12t0555200-01)	1.43444	298.511	7.39343	0	0
Os04g0178300	Similar to Isoform 3 of Syn-copalyl diphosphate synthase. (Os04t0178300-01);Similar to Syn-copalyl diphosphate synthase. (Os04t0178300-02)	1.02238	203.912	7.34084	3.99248e-185	4.03123e-182
Os06g0568600	Similar to Ent-kaurene oxidase 1 (Fragment). (Os06t0568600-01)	0.0251481	5.94652	7.33793	5.86513e-66	1.14403e-63
Os07g0416900	Similar to Omega-6 fatty acid desaturase, endoplasmic reticulum isozyme 2 (EC 1.14.19.-). (Os07t0416900-01)	0.0724442	14.2916	7.26711	8.69061e-98	3.1078e-95
Os10g0360800	Protein kinase, catalytic domain domain containing protein. (Os10t0360800-00)	0.015062	2.87205	7.14225	1.95057e-64	3.63929e-62
Os01g0342750	Hypothetical conserved gene. (Os01t0342750-01)	0.0408207	7.5129	7.1142	1.24435e-45	1.25643e-43
Os02g0269600	Similar to Subtilase. (Os02t0269600-00)	0.259458	43.6331	7.10546	1.55442e-184	1.48231e-181
Os04g0180400	Similar to Cytochrome P450 99A2. (Os04t0180400-01)	0.207385	32.2545	6.9624	1.24681e-143	7.92647e-141
Os07g0190000	Similar to 1-deoxy-D-xylulose 5-phosphate synthase 2 precursor. (Os07t0190000-01)	0.185681	26.2509	6.89152	1.14808e-178	1.0372e-175
Os07g0489000	Plant lipid transfer protein/Par allergen family protein. (Os07t0489000-01)	0.0283742	5.0397	6.78808	1.49923e-25	4.89246e-24
Os07g0129200	Pathogenesis-related 1a protein, Regulation of abiotic stress responses (Os07t0129200-01)	0.311486	42.8836	6.78497	3.74931e-139	2.29846e-136
Os10g0439800	Similar to H0813E03.1 protein. (Os10t0439800-00)	0.062371	8.12932	6.66868	6.12996e-63	1.09605e-60
Os01g0237750	Hypothetical conserved gene. (Os01t0237750-00)	0.206457	25.6427	6.61167	8.22317e-65	1.55111e-62
Os10g0346300	Cupredoxin domain containing protein. (Os10t0346300-01)	0.0115536	1.35336	6.3976	1.12027e-17	1.82964e-16
Os12g0491800	Similar to Ent-kaurene synthase 1A. (Os12t0491800-01)	0.466556	47.7697	6.39712	1.77681e-62	3.14422e-60
Os10g0570200	Similar to RIR1b protein precursor. (Os10t0570200-01)	4.42919	450.502	6.37806	3.46529e-72	8.03807e-70
Os01g0581800	Hypothetical conserved gene. (Os01t0581800-01)	0.0159507	1.81031	6.35931	2.54171e-23	6.85299e-22
Os12g0555000	Similar to Probenazole-inducible protein PBZ1. (Os12t0555000-01)	2.20731	221.314	6.35455	2.67417e-97	9.36779e-95
Os07g0687000	Serine/threonine protein kinase, Abiotic stresses (Os07t0687000-01)	0.0191362	2.04933	6.277	4.40262e-22	1.07345e-20
Os04g0581100	2OG-Fe(II) oxygenase domain containing protein. (Os04t0581100-01)	0.345231	30.962	6.20391	1.56268e-81	4.54633e-79
Os09g0298100	Similar to predicted protein. (Os09t0298100-00)	0.0364037	3.31872	6.09398	1.43738e-44	1.37836e-42
Os12g0240900	Naringenin 7-O-methyltransferase, Biosynthesis of flavonoid phytoalexin sakuranetin (Os12t0240900-01)	0.0202808	1.77635	5.97782	1.9726e-14	2.37445e-13
Os12g0199800	Similar to Cyt-P450 monooxygenase. (Os12t0199800-01)	0.12128	9.3731	5.97446	1.22415e-71	2.80167e-69
Os01g0850550	Similar to Laccase-6. (Os01t0850550-00)	0.116281	8.61324	5.96587	6.59216e-59	1.01031e-56
Os02g0571900	Cytochrome P450 family protein. (Os02t0571900-01)	0.103609	7.94671	5.92306	3.78639e-61	6.31004e-59
Os12g0217400	Similar to Leucine Rich Repeat family protein, expressed. (Os12t0217400-00)	0.00870226	0.708291	5.87805	4.01932e-18	6.83086e-17
Os11g0112200	Similar to Cationic peroxidase 1 precursor (EC 1.11.1.7) (PNPC1). (Os11t0112200-01)	0.0695952	4.52716	5.70124	8.04251e-09	5.17233e-08
Os01g0784200	Serine/threonine protein kinase-related domain containing protein. (Os01t0784200-00)	0.0100518	0.7168	5.68774	6.21033e-16	8.75926e-15
Os10g0361000	Lipoxygenase, LH2 domain containing protein. (Os10t0361000-01)	0.23204	14.2863	5.63583	4.43275e-59	6.85478e-57
Os01g0522400	Armadillo-like helical domain containing protein. (Os01t0522400-00)	0.11166	6.6443	5.63267	4.49645e-48	5.01179e-46
Os12g0555100	Similar to Probenazole-inducible protein PBZ1. (Os12t0555100-01)	0.080204	5.43252	5.58766	3.48393e-33	1.84005e-31
Os07g0283050	Concanavalin A-like lectin/glucanase, subgroup domain containing protein. (Os07t0283050-00)	0.135325	6.85424	5.4035	1.15817e-67	2.42439e-65
Os02g0650900	Similar to Glutamate dehydrogenase 2 (EC 1.4.1.3) (GDH 2). (Os02t0650900-01)	0.0344924	1.90507	5.35194	1.51216e-13	1.64697e-12
Os01g0721200	Similar to cDNA clone:J013002N02, full insert sequence. (Os01t0721200-00)	0.0469204	2.5529	5.34736	2.83341e-22	7.05884e-21
Os09g0255400	Similar to Indole-3-glycerol phosphate synthase, chloroplast precursor (EC 4.1.1.48) (IGPS). (Os09t0255400-01);Similar to indole-3-glycerol phosphate synthase. (Os09t0255400-02)	1.04726	51.9801	5.3383	1.74065e-67	3.59979e-65
Os01g0795200	Similar to Subtilase. (Os01t0795200-01)	2.76909	130.763	5.26674	2.66478e-247	6.53441e-244
Os04g0653700	Conserved hypothetical protein. (Os04t0653700-01)	0.108474	5.76606	5.24086	2.62843e-21	5.95997e-20
Os07g0129300	Similar to PR1a protein. (Os07t0129300-00)	4.87931	221.366	5.21907	1.76457e-190	1.89306e-187
Os09g0358100	Hypothetical conserved gene. (Os09t0358100-00)	0.199809	8.87058	5.14986	6.6048e-28	2.53061e-26
Os05g0492200	NB-ARC domain containing protein. (Os05t0492200-01)	0.0273925	1.18321	5.1307	3.92322e-28	1.52014e-26
Os12g0434400	Similar to predicted protein. (Os12t0434400-00)	0.1859	8.28078	5.10259	7.86405e-78	2.14264e-75
Os04g0581000	Similar to Flavanone 3-hydroxylase (Fragment). (Os04t0581000-01)	0.577425	24.1243	5.09686	3.85768e-119	2.06928e-116
Os11g0474800	Similar to Isoform 2 of Stemar-13-ene synthase. (Os11t0474800-01)	1.79882	74.069	5.07863	5.94255e-156	4.43495e-153
Os11g0474900	Similar to Stemar-13-ene synthase. (Os11t0474900-00)	2.43146	99.5741	5.07765	2.65494e-118	1.38097e-115
Os01g0940700	Similar to Glucan endo-1,3-beta-glucosidase GII precursor (EC 3.2.1.39) ((1->3)- beta-glucan endohydrolase GII) ((1->3)-beta-glucanase isoenzyme GII) (Beta-1,3-endoglucanase GII). (Os01t0940700-01);Similar to Beta 1,3-glucanase. (Os01t0940700-02)	13.7675	552.635	5.05072	9.63397e-22	2.29677e-20
Os01g0871000	Similar to S-domain class receptor-like kinase3. (Os01t0871000-00)	0.0764811	3.09079	5.04273	6.0563e-38	4.14169e-36
Os08g0167800	Similar to Sesquiterpene synthase. (Os08t0167800-01)	6.97323	271.137	4.97717	8.22555e-08	4.58563e-07
Os06g0200250	Hypothetical conserved gene. (Os06t0200250-01)	0.214213	8.20835	4.93536	6.59151e-38	4.48981e-36
Os12g0628600	Similar to Thaumatin-like pathogenesis-related protein 3 precursor. (Os12t0628600-01)	25.4054	952.782	4.93128	6.53983e-42	5.55723e-40
Os07g0664000	Similar to Oxidoreductase, short chain dehydrogenase/reductase family protein, expressed. (Os07t0664000-00)	0.163724	6.18461	4.90804	4.67501e-30	2.03671e-28
Os01g0584900	WRKY transcription factor 28-like (WRKY5) (WRKY transcription factor 77). (Os01t0584900-01)	0.654543	24.5563	4.90353	7.01231e-105	2.79922e-102
Os12g0111800	Similar to Class III peroxidase 136. (Os12t0111800-00)	0.0893253	3.31722	4.87802	1.18289e-06	5.56893e-06
Os11g0582000	Hypothetical conserved gene. (Os11t0582000-00)	0.604961	21.7159	4.86484	3.20593e-77	8.46613e-75
Os07g0526400	Polyketide synthase, type III domain containing protein. (Os07t0526400-01)	0.113864	4.30881	4.85981	4.38493e-20	8.99251e-19
Os07g0598000	Similar to NADPH HC toxin reductase (Fragment). (Os07t0598000-01);Similar to NADPH HC toxin reductase (Fragment). (Os07t0598000-02)	0.192855	6.84282	4.85768	2.17486e-29	9.08308e-28
Os06g0671300	Cytochrome P450 family protein. (Os06t0671300-01)	0.0541505	2.16289	4.83174	1.16342e-17	1.8983e-16
Os12g0487500	Hypothetical conserved gene. (Os12t0487500-01)	0.10245	3.81076	4.80991	3.85502e-22	9.43958e-21
Os04g0288100	Similar to Auxin-binding protein ABP20. (Os04t0288100-00)	1.8208	59.55	4.7334	5.19146e-16	7.38901e-15
Os11g0664800	Hypothetical conserved gene. (Os11t0664800-00)	0.284758	9.15151	4.70548	2.04313e-40	1.64649e-38
Os01g0723600	Ribose-phosphate pyrophosphokinase 3 (EC 2.7.6.1) (Phosphoribosyl pyrophosphate synthetase 3). (Os01t0723600-01)	1.71719	53.5707	4.67096	4.40104e-91	1.42535e-88
Os08g0168000	Similar to Sesquiterpene synthase. (Os08t0168000-01)	0.844615	26.7369	4.65596	0.00283692	0.00698147
Os07g0492500	Conserved hypothetical protein. (Os07t0492500-01)	0.0246939	0.767002	4.61074	8.96492e-13	8.99374e-12
Os11g0117600	Similar to WRKY transcription factor 50 (Fragment). (Os11t0117600-00)	0.446869	12.9194	4.60196	1.53479e-23	4.22868e-22
Os04g0633300	Similar to H0613A10.4 protein. (Os04t0633300-00)	0.327524	9.75358	4.58513	7.53689e-20	1.50082e-18
Os08g0331000	Conserved hypothetical protein. (Os08t0331000-01)	6.75962	198.734	4.57536	3.96058e-18	6.73769e-17
Os11g0549300	Similar to Protein kinase domain containing protein, expressed. (Os11t0549300-00)	0.0625333	1.98811	4.57522	3.51254e-12	3.32877e-11
Os01g0668901	Protein kinase, catalytic domain domain containing protein. (Os01t0668901-00)	0.264125	7.70001	4.56153	6.71845e-15	8.51086e-14
Os05g0278500	Transferase family protein. (Os05t0278500-01)	1.02555	28.9832	4.5434	1.18506e-76	2.99141e-74
Os01g0197700	Similar to Cytokinin dehydrogenase 2. (Os01t0197700-01)	0.13022	3.58621	4.52451	7.06459e-40	5.43783e-38
Os03g0236200	Similar to Glutamate decarboxylase isozyme 3 (EC 4.1.1.15). (Os03t0236200-01)	0.0824231	2.3875	4.49137	3.67212e-23	9.80279e-22
Os02g0572000	Hypothetical protein. (Os02t0572000-01)	0.0770593	2.27633	4.4806	4.75061e-23	1.26034e-21
Os04g0172400	Transferase family protein. (Os04t0172400-01)	0.0519336	1.45698	4.46815	5.30953e-15	6.80135e-14
Os10g0569800	Similar to RIR1b protein. (Os10t0569800-00)	0.133978	3.74902	4.45818	3.44844e-12	3.27337e-11
Os12g0215950	Similar to Leucine Rich Repeat family protein, expressed. (Os12t0215950-01)	0.148454	3.88634	4.42709	3.60218e-63	6.50858e-61
Os01g0930400	Potassium transporter, High-affinity K acquisition, Root-to-shoot K transport, K-regulated salt tolerance (Os01t0930400-01)	1.07024	27.7212	4.41881	5.41331e-155	3.87165e-152
Os02g0327500	Protein of unknown function DUF266, plant family protein. (Os02t0327500-01)	0.271423	7.0382	4.41401	1.64629e-39	1.22332e-37
Os07g0654450	Hypothetical conserved gene. (Os07t0654450-00)	0.395837	10.9977	4.40931	6.99294e-22	1.68824e-20
Os06g0493100	Conserved hypothetical protein. (Os06t0493100-01)	8.87772	225.787	4.39112	1.01017e-153	6.66906e-151
Os11g0475000	Hypothetical protein. (Os11t0475000-01)	0.373412	9.47779	4.37238	2.35987e-76	5.87061e-74
Os01g0816100	Similar to NAC domain protein. (Os01t0816100-01)	1.32621	33.0542	4.358	1.05372e-99	4.11069e-97
Os01g0108500	Protein of unknown function DUF3778 domain containing protein. (Os01t0108500-00)	1.75474	43.9524	4.35112	2.95838e-06	1.30912e-05
Os03g0197200	Similar to Sorbitol transporter. (Os03t0197200-01)	0.277654	6.89206	4.34658	1.66322e-29	7.04917e-28
Os02g0282000	NB-ARC domain containing protein. (Os02t0282000-01)	0.583684	14.3931	4.32753	3.23827e-48	3.70698e-46
Os12g0431100	ATPase, AAA-type, core domain containing protein. (Os12t0431100-01)	4.79976	116.457	4.30804	1.62988e-21	3.78578e-20
Os01g0609200	Similar to Pleiotropic drug resistance protein 3. (Os01t0609200-00)	0.0507201	1.2314	4.30186	5.44783e-29	2.22119e-27
Os11g0116300	Chalcone isomerase domain containing protein. (Os11t0116300-01)	5.41261	128.028	4.28214	2.22102e-111	1.00326e-108
Os07g0122100	Protein of unknown function DUF1719, Oryza sativa family protein. (Os07t0122100-01)	0.241744	5.56995	4.23738	1.76729e-46	1.88419e-44
Os07g0541000	Similar to Receptor protein kinase. (Os07t0541000-01)	0.0481338	1.21514	4.22086	3.2435e-15	4.23059e-14
Os06g0579100	Conserved hypothetical protein. (Os06t0579100-01)	4.6606	105.899	4.21614	1.13602e-28	4.5243e-27
Os06g0649000	PAMP (pathogen-associated molecular pattern)-responsive transrepressor, Defense response (Os06t0649000-01)	0.45725	10.3846	4.18724	2.48296e-49	2.89932e-47
Os11g0587600	Similar to PDR-like ABC transporter. (Os11t0587600-01)	0.648373	14.5044	4.18075	1.55199e-14	1.89204e-13
Os07g0522500	Similar to PDR6 ABC transporter. (Os07t0522500-01)	15.2385	332.311	4.15846	9.15279e-194	1.04738e-190
Os03g0335200	Similar to WRKY1 (WRKY transcription factor 17). (Os03t0335200-01)	0.330438	7.2753	4.15845	1.59181e-38	1.11981e-36
Os02g0614966	Leucine-rich repeat domain containing protein. (Os02t0614966-00)	1.93301	42.1358	4.15792	5.26451e-52	6.84586e-50
Os06g0346300	Similar to ACX4 (ACYL-COA OXIDASE 4); acyl-CoA oxidase/ oxidoreductase. (Os06t0346300-00)	0.107153	2.36046	4.15229	4.21784e-13	4.3985e-12
Os09g0358000	Similar to OsD305. (Os09t0358000-00)	0.214228	4.73797	4.15046	2.5747e-18	4.47768e-17
Os08g0509100	Similar to Lipoxygenase, chloroplast precursor (EC 1.13.11.12). (Os08t0509100-01);Similar to Lipoxygenase. (Os08t0509100-02)	2.02771	43.4414	4.13206	5.26926e-117	2.6602e-114
Os02g0626600	Similar to Phenylalanine ammonia-lyase. (Os02t0626600-00)	0.142471	2.98415	4.11746	4.05208e-18	6.87292e-17
Os11g0117400	Similar to WRKY DNA binding domain containing protein, expressed. (Os11t0117400-00)	0.929509	19.3646	4.11436	1.73064e-34	9.77186e-33
Os05g0141300	Transferase family protein. (Os05t0141300-00)	0.0396197	0.854719	4.11175	1.89788e-09	1.3232e-08
Os03g0326200	Similar to aminophospholipid ATPase. (Os03t0326200-01);Similar to aminophospholipid ATPase. (Os03t0326200-02)	0.121315	2.61816	4.09011	4.10923e-42	3.56237e-40
Os12g0471100	Similar to ATPase 2. (Os12t0471100-01)	0.161128	3.37874	4.08511	1.97973e-25	6.37563e-24
Os07g0564500	Pyridine nucleotide-disulphide oxidoreductase, NAD-binding region domain containing protein. (Os07t0564500-01)	0.105974	2.35066	4.08291	1.71286e-21	3.96777e-20
Os10g0439924	Cytochrome P450 family protein. (Os10t0439924-01)	0.345123	7.40902	4.08129	4.23357e-45	4.17639e-43
Os06g0587100	Conserved hypothetical protein. (Os06t0587100-00)	0.55974	11.666	4.06534	8.39789e-24	2.37088e-22
Os12g0636400	Similar to Epoxide hydrolase 2. (Os12t0636400-01)	0.625044	12.7723	4.06219	8.07734e-56	1.1554e-53
Os05g0571200	Similar to WRKY transcription factor 19. (Os05t0571200-01)	0.200574	3.92239	4.04644	1.25967e-21	2.95826e-20
Os07g0539100	Glycoside hydrolase, family 17 protein. (Os07t0539100-01);Glycoside hydrolase, family 17 protein. (Os07t0539100-02)	1.59443	32.0742	4.02896	1.25062e-09	8.93708e-09
Os01g0297200	ATPase, AAA-type, core domain containing protein. (Os01t0297200-01)	0.270614	5.22792	4.01194	1.85792e-22	4.73834e-21
Os06g0529900	Hypothetical conserved gene. (Os06t0529900-00)	0.0996187	1.96293	3.99538	1.62404e-12	1.59022e-11
Os04g0634700	Similar to Diacylglycerol kinase. (Os04t0634700-01)	0.840676	16.1851	3.98276	1.74696e-60	2.82892e-58
Os10g0491400	Conserved hypothetical protein. (Os10t0491400-01)	4.70698	89.3046	3.96052	2.44266e-10	1.91366e-09
Os09g0417800	WRKY transcription factor, Transcriptional repressor, Pathogen defense (Os09t0417800-01);Splicing variant of OsWRKY62, Pathogen defense (Os09t0417800-02)	1.48269	27.5389	3.93422	5.59351e-42	4.80063e-40
Os05g0576600	Conserved hypothetical protein. (Os05t0576600-01)	1.63507	30.5604	3.93027	1.18404e-63	2.18538e-61
Os10g0558750	Similar to Oxidoreductase, 2OG-Fe oxygenase family protein, expressed. (Os10t0558750-01)	10.4211	192.551	3.92035	8.9599e-197	1.18305e-193
Os11g0666200	Similar to Protein kinase domain containing protein. (Os11t0666200-00)	0.610966	10.8122	3.8897	9.88753e-57	1.4631e-54
Os07g0283125	Similar to lectin-like receptor kinase 7. (Os07t0283125-00)	0.245398	4.55863	3.87988	3.36892e-30	1.48276e-28
Os02g0649800	Similar to Cytochrome B5 homolog (Fragment). (Os02t0649800-01)	2.59754	46.0531	3.86804	5.83722e-99	2.17817e-96
Os02g0569900	Cytochrome P450 family protein. (Os02t0569900-01)	1.27688	22.4872	3.86269	2.25766e-67	4.61342e-65
Os06g0128800	C2 calcium/lipid-binding domain, CaLB domain containing protein. (Os06t0128800-01)	0.158414	2.78551	3.84293	6.88475e-17	1.05988e-15
Os05g0322900	WRKY transcription factor, Benzothiadiazole (BTH)-inducible blast resistance (Os05t0322900-01);Similar to WRKY transcription factor 45. (Os05t0322900-02);Similar to WRKY transcription factor 45. (Os05t0322900-03)	6.51233	114.455	3.83734	7.95209e-14	8.99194e-13
Os04g0664600	Similar to H1005F08.3 protein. (Os04t0664600-00)	1.15864	20.1886	3.8365	1.73768e-23	4.75714e-22
Os12g0258700	Cupredoxin domain containing protein. (Os12t0258700-01)	0.211773	3.71749	3.81944	0.000703356	0.00200517
Os10g0111400	Similar to Protein kinase domain containing protein, expressed. (Os10t0111400-00)	0.152555	2.65847	3.80899	2.48037e-28	9.72044e-27
Os07g0482900	Similar to Cytochrome P450. (Os07t0482900-00)	1.26892	21.9667	3.80624	1.7169e-08	1.05403e-07
Os09g0551000	Protein kinase, catalytic domain domain containing protein. (Os09t0551000-00)	0.170066	2.90397	3.80381	3.47644e-33	1.84005e-31
Os05g0530400	Heat stress transcription factor Spl7 (Heat shock transcription factor) (Heat shock factor RHSF10). (Os05t0530400-01)	1.32048	22.5213	3.78779	5.04775e-114	2.4068e-111
Os06g0586000	Conserved hypothetical protein. (Os06t0586000-01)	6.82817	113.388	3.76679	2.68376e-107	1.09683e-104
Os02g0726700	Helix-loop-helix DNA-binding domain containing protein. (Os02t0726700-01)	0.510118	8.62184	3.76308	7.27305e-33	3.79459e-31
Os08g0140500	Similar to Tryptophan decarboxylase (EC 4.1.1.28). (Os08t0140500-00)	0.427812	6.91368	3.73661	1.71635e-31	8.16096e-30
Os01g0508500	Conserved hypothetical protein. (Os01t0508500-01)	1.20149	19.6983	3.72472	8.04378e-54	1.09581e-51
Os08g0433400	Hypothetical conserved gene. (Os08t0433400-01)	0.122803	2.06722	3.70681	5.63071e-16	7.98111e-15
Os02g0562600	Similar to Seven trans-membrane protein (Fragment). (Os02t0562600-01)	0.94547	14.7931	3.67693	8.36736e-93	2.81619e-90
Os07g0569800	Similar to protein kinase. (Os07t0569800-01)	0.123562	1.95687	3.65807	1.76532e-17	2.83724e-16
Os07g0605400	Similar to EGG APPARATUS-1 protein (ZmEA1). (Os07t0605400-01);Similar to EGG APPARATUS-1 protein (ZmEA1). (Os07t0605400-02)	2.02575	30.8883	3.65708	2.35781e-39	1.72957e-37
Os12g0552800	Conserved hypothetical protein. (Os12t0552800-01)	1.47224	22.5268	3.64687	1.06349e-84	3.20261e-82
Os02g0699824	Conserved hypothetical protein. (Os02t0699824-00)	0.0819302	1.29759	3.63307	7.56421e-11	6.27548e-10
Os07g0631700	EF-Hand type domain containing protein. (Os07t0631700-01)	1.22105	18.467	3.62653	4.61039e-54	6.43394e-52
Os02g0807200	Similar to Protein kinase family protein. (Os02t0807200-00)	0.0710333	1.04144	3.62333	2.30332e-15	3.05302e-14
Os09g0417600	WRKY transcription factor, Transcriptional repressor, Pathogen defense (Os09t0417600-01);WRKY transcription factor 76. (Os09t0417600-02);Splicing variant of OsWRKY76, Pathogen defense (Os09t0417600-03);Splicing variant of OsWRKY76, Pathogen defense (Os09t0417600-04)	1.31994	20.2059	3.62273	0.000129351	0.000425755
Os03g0802500	ATPase, AAA-type, core domain containing protein. (Os03t0802500-01)	2.44214	36.4628	3.61544	7.52646e-29	3.04123e-27
Os12g0556200	Calmodulin binding protein-like family protein. (Os12t0556200-01);Non-protein coding transcript. (Os12t0556200-02)	2.50313	37.185	3.60056	1.23862e-19	2.40509e-18
Os01g0627900	Similar to Cytochrome P450. (Os01t0627900-01)	0.259649	3.92288	3.59163	4.82427e-28	1.86087e-26
Os03g0363100	Armadillo-like helical domain containing protein. (Os03t0363100-00)	0.133194	1.99508	3.59125	1.5032e-05	5.89498e-05
Os03g0196400	Similar to UPF0497 membrane protein 12. (Os03t0196400-01)	0.403592	5.95269	3.58826	1.5022e-23	4.14554e-22
Os02g0232900	Similar to NOD26-like membrane integral protein ZmNIP1-1. (Os02t0232900-01)	0.636217	9.25086	3.57624	7.10895e-43	6.38875e-41
Os01g0695800	Similar to MDR-like ABC transporter. (Os01t0695800-01)	2.01879	29.6227	3.56779	6.13053e-66	1.18237e-63
Os10g0558700	Similar to Oxidoreductase, 2OG-Fe oxygenase family protein, expressed. (Os10t0558700-01);2OG-Fe(II) oxygenase domain containing protein. (Os10t0558700-02);Similar to Oxidoreductase, 2OG-Fe oxygenase family protein, expressed. (Os10t0558700-03)	8.72336	126.266	3.56758	6.68861e-222	1.04373e-218
Os01g0796000	Conserved hypothetical protein. (Os01t0796000-01)	0.470626	6.76028	3.53223	1.56045e-14	1.901e-13
Os01g0794800	Similar to Subtilase. (Os01t0794800-01);Similar to Subtilase. (Os01t0794800-02)	0.878917	12.3319	3.51589	1.36353e-17	2.20802e-16
Os06g0549900	FAD linked oxidase, N-terminal domain containing protein. (Os06t0549900-01)	0.122622	1.74699	3.50485	1.88475e-09	1.31565e-08
Os11g0702400	Zinc finger, C2H2-type domain containing protein. (Os11t0702400-01)	0.367644	5.13943	3.49864	1.92362e-18	3.38655e-17
Os07g0116900	Conserved hypothetical protein. (Os07t0116900-01)	0.24857	3.4051	3.48063	8.35119e-44	7.87627e-42
Os06g0600400	Cytochrome P450 family protein. (Os06t0600400-01)	0.216151	2.94551	3.47234	2.4901e-27	9.31209e-26
Os11g0600600	Hypothetical conserved gene. (Os11t0600600-01)	0.219828	3.05293	3.4721	3.93196e-16	5.66209e-15
Os01g0136700	Conserved hypothetical protein. (Os01t0136700-01)	0.0757785	1.02641	3.45978	6.57807e-10	4.89011e-09
Os08g0395700	Conserved hypothetical protein. (Os08t0395700-01)	4.37416	58.6937	3.45924	7.10567e-30	3.06454e-28
Os12g0130200	Similar to D-mannose binding lectin family protein, expressed. (Os12t0130200-00)	0.266447	3.67501	3.45293	3.38479e-25	1.07394e-23
Os02g0720600	Peptidase A1 domain containing protein. (Os02t0720600-01)	1.22603	16.2617	3.44304	9.3528e-90	2.97298e-87
Os10g0542900	Similar to chitinase. (Os10t0542900-01)	6.37219	84.0988	3.4271	4.45195e-27	1.64339e-25
Os12g0268000	Similar to Cytochrome P450 71A1 (EC 1.14.-.-) (CYPLXXIA1) (ARP-2). (Os12t0268000-01)	1.38907	18.0827	3.41055	2.44723e-46	2.59301e-44
Os09g0570100	Protein kinase, catalytic domain domain containing protein. (Os09t0570100-01);Hypothetical conserved gene. (Os09t0570100-02)	1.97114	25.3674	3.40396	2.05531e-107	8.60472e-105
Os12g0247700	Similar to Jasmonate-induced protein. (Os12t0247700-01)	4.07024	53.3397	3.40147	2.53464e-05	9.53268e-05
Os01g0561600	Cytochrome P450 family protein. (Os01t0561600-01)	0.0779808	1.01546	3.39612	7.98109e-08	4.45948e-07
Os07g0677200	Peroxidase. (Os07t0677200-01);Similar to Peroxidase. (Os07t0677200-02)	25.8237	325.957	3.36373	2.20963e-73	5.41833e-71
Os08g0331900	Similar to Leucine Rich Repeat family protein, expressed. (Os08t0331900-01)	1.07909	13.482	3.35012	1.68168e-13	1.82005e-12
Os07g0117900	NB-ARC domain containing protein. (Os07t0117900-00)	0.134687	1.73507	3.3454	1.02423e-15	1.39976e-14
Os07g0492966	Ankyrin repeat domain containing protein. (Os07t0492966-00)	0.122863	1.48437	3.34374	2.61932e-08	1.56821e-07
Os03g0594100	Cytochrome P450 family protein. (Os03t0594100-01)	0.177164	2.25409	3.34026	7.93764e-16	1.10413e-14
Os04g0373400	Similar to MATE efflux family protein, expressed. (Os04t0373400-01)	0.8302	10.4477	3.33754	9.43346e-43	8.34667e-41
Os04g0316200	Protein of unknown function DUF26 domain containing protein. (Os04t0316200-01)	2.4967	30.8162	3.33386	2.73792e-19	5.18724e-18
Os05g0139100	Helix-loop-helix DNA-binding domain containing protein. (Os05t0139100-01)	0.124325	1.54031	3.3313	2.37159e-14	2.82697e-13
Os07g0518100	Cytochrome P450 family protein. (Os07t0518100-01)	0.27165	3.3104	3.31891	4.02548e-18	6.83455e-17
Os10g0512400	Coniferaldehyde 5-hydroxylase, Lignin biosynthesis (Os10t0512400-01)	1.11825	13.4634	3.31355	2.60197e-40	2.05819e-38
Os10g0543500	Six-bladed beta-propeller, TolB-like domain containing protein. (Os10t0543500-01)	4.50772	53.7797	3.28924	4.69729e-154	3.22516e-151
Os10g0534700	Protein of unknown function DUF604 family protein. (Os10t0534700-01)	0.238695	2.78564	3.2855	2.46804e-21	5.62601e-20
Os02g0699000	Tonoplast localized low-affinity nitrate transporter, Nitrate accumulation and homeostasis (Os02t0699000-01)	0.750178	8.89938	3.285	5.18736e-54	7.18073e-52
Os07g0538300	Hypothetical conserved gene. (Os07t0538300-01)	0.712567	8.45016	3.28445	2.63707e-25	8.4608e-24
Os04g0288500	Protein kinase, catalytic domain domain containing protein. (Os04t0288500-01)	0.559276	6.63299	3.28119	6.08665e-62	1.05533e-59
Os06g0583900	Similar to Pectate lyase homolog (EC 4.2.2.2) (Fragment). (Os06t0583900-01)	0.160229	1.83458	3.26456	1.22377e-15	1.66318e-14
Os04g0491100	NB-ARC domain containing protein. (Os04t0491100-01)	0.170447	1.99217	3.25601	5.23974e-18	8.8004e-17
Os06g0230100	Similar to Cellulose synthase-like A1. (Os06t0230100-00)	1.22278	14.0537	3.2491	2.88972e-49	3.35149e-47
Os06g0322400	Similar to H1005F08.15 protein. (Os06t0322400-00)	0.175366	2.1055	3.22457	7.74822e-09	4.99993e-08
Os06g0200700	Hypothetical protein. (Os06t0200700-01)	0.185259	2.15061	3.19199	1.41213e-20	3.01859e-19
Os12g0635700	Similar to GNS1/SUR4 membrane protein. (Os12t0635700-01)	0.230461	2.60538	3.18479	2.47699e-15	3.27058e-14
Os11g0548600	Similar to LysM domain containing protein. (Os11t0548600-00)	0.930644	10.3141	3.18371	1.97154e-15	2.62744e-14
Os10g0569600	Similar to RIR1b protein precursor. (Os10t0569600-00)	4.05473	44.8616	3.17191	1.02346e-28	4.10462e-27
Os01g0795400	Similar to Subtilase. (Os01t0795400-01)	0.795148	8.68873	3.16207	3.59188e-67	7.25348e-65
Os01g0137700	Conserved hypothetical protein. (Os01t0137700-01)	4.44908	48.528	3.16092	6.11213e-37	3.94416e-35
Os01g0642700	S-locus glycoprotein domain containing protein. (Os01t0642700-00)	0.310509	3.48179	3.15585	2.0893e-18	3.66696e-17
Os03g0221200	Similar to Homocysteine S-methyltransferase 1 (EC 2.1.1.10) (S- methylmethionine:homocysteine methyltransferase 1) (SMM:Hcy S- methyltransferase 1) (ZmHMT-1). (Os03t0221200-01)	0.626131	6.74085	3.15261	1.58281e-26	5.52213e-25
Os05g0363500	Hypothetical conserved gene. (Os05t0363500-01)	0.53242	5.78207	3.14827	1.09729e-14	1.36386e-13
Os08g0441500	Similar to Cinnamoyl-CoA reductase. (Os08t0441500-01);Similar to cinnamoyl CoA reductase. (Os08t0441500-02)	1.58366	17.2524	3.14757	1.37458e-13	1.50572e-12
Os11g0161133	Similar to NB-ARC domain containing protein. (Os11t0161133-00)	0.386118	4.16671	3.13736	2.65483e-27	9.90655e-26
Os09g0569800	Serine/threonine protein kinase-related domain containing protein. (Os09t0569800-00)	0.718421	7.7809	3.13424	1.26837e-56	1.8498e-54
Os09g0129500	Conserved hypothetical protein. (Os09t0129500-01)	4.01852	42.9622	3.13222	3.41329e-46	3.55086e-44
Os12g0458100	Transferase family protein. (Os12t0458100-01)	0.496844	5.40323	3.13038	0.000210001	0.000664822
Os01g0601625	Leucine rich repeat, N-terminal domain containing protein. (Os01t0601625-00)	0.726527	7.58316	3.10312	5.93316e-10	4.43839e-09
Os01g0108400	Helix-loop-helix DNA-binding domain containing protein. (Os01t0108400-00)	12.4457	129.045	3.0823	2.72547e-08	1.62496e-07
Os03g0663500	Similar to Osmotin precursor. (Os03t0663500-00)	9.93518	102.593	3.08057	2.0702e-65	3.94833e-63
Os06g0715700	Protein of unknown function DUF803 family protein. (Os06t0715700-01)	0.358477	3.6374	3.07344	2.9756e-22	7.38096e-21
Os01g0795000	Subtilase. (Os01t0795000-01)	2.47243	25.3653	3.0721	7.07471e-46	7.27171e-44
Os12g0448900	Fatty acid alpha-dioxygenase family, Enzyme that oxygenates fatty acids into 2R-hydroperoxides (Os12t0448900-01)	4.70599	48.4163	3.06435	1.48247e-13	1.61771e-12
Os01g0831300	Similar to Ammonium transporter. (Os01t0831300-01)	0.208803	2.20608	3.05615	1.38921e-12	1.37123e-11
Os12g0630100	Thaumatin protein, Tolerance to nitrogen deficiency (Os12t0630100-01)	0.174719	1.83827	3.05045	0.0103393	0.0221622
Os08g0457400	Similar to Avr9/Cf-9 induced kinase 1. (Os08t0457400-01)	0.758108	7.63843	3.04743	2.89126e-43	2.63981e-41
Os02g0570500	Similar to Cytochrome P450 family protein, expressed. (Os02t0570500-01)	0.317048	3.19607	3.03563	7.90645e-05	0.000270947
Os04g0121300	Similar to OSIGBa0115D20.4 protein. (Os04t0121300-00)	0.565879	5.60849	3.01361	2.63615e-46	2.75911e-44
Os06g0589600	Protein kinase, core domain containing protein. (Os06t0589600-01)	7.90852	77.8976	3.01288	1.14788e-66	2.26474e-64
Os08g0351300	Conserved hypothetical protein. (Os08t0351300-01)	11.2548	110.316	3.01197	4.4593e-19	8.32905e-18
Os01g0787000	Similar to Peroxidase (EC 1.11.1.7). (Os01t0787000-01);Similar to peroxidase 56. (Os01t0787000-02)	0.187071	1.79876	3.01061	2.85474e-12	2.72232e-11
Os04g0209200	Similar to MRP-like ABC transporter. (Os04t0209200-01)	1.46187	14.3828	3.00933	1.67688e-68	3.59795e-66
Os03g0661600	Similar to Alpha-amylase/trypsin inhibitor (Antifungal protein). (Os03t0661600-01)	0.222843	2.19989	3.0051	1.93043e-08	1.18005e-07
Os06g0586150	Protein kinase, catalytic domain domain containing protein. (Os06t0586150-00)	0.357683	3.52326	2.99683	2.86579e-41	2.37639e-39
Os01g0615050	Proteinase inhibitor I13, potato inhibitor I family protein. (Os01t0615050-00)	9.66673	94.1642	2.99469	1.42095e-34	8.07639e-33
Os01g0137950	Similar to predicted protein. (Os01t0137950-01)	14.0613	135.775	2.98275	2.35567e-98	8.6032e-96
Os10g0535800	Protein of unknown function Cys-rich domain containing protein. (Os10t0535800-01)	3.73599	36.0335	2.97984	3.55766e-48	4.01759e-46
Os12g0547600	Calmodulin binding protein-like domain containing protein. (Os12t0547600-01);Hypothetical conserved gene. (Os12t0547600-02)	12.1718	116.834	2.97276	3.03006e-29	1.25328e-27
Os05g0427400	Similar to Phenylalanine ammonia-lyase. (Os05t0427400-00)	1.60015	15.3931	2.97008	1.22546e-14	1.51331e-13
Os12g0222900	Leucine-rich repeat, N-terminal domain containing protein. (Os12t0222900-01)	0.759981	7.21803	2.95755	5.84708e-18	9.80128e-17
Os01g0609900	Similar to Pleiotropic drug resistance protein 4. (Os01t0609900-01);Similar to PDR-like ABC transporter (PDR4 ABC transporter). (Os01t0609900-02)	6.58922	62.3111	2.94813	4.67415e-32	2.32556e-30
Os01g0713200	Similar to Beta-glucanase. (Os01t0713200-01)	19.6073	184.334	2.92837	1.33168e-06	6.22335e-06
Os01g0975000	Protein of unknown function DUF966 family protein. (Os01t0975000-01);Protein of unknown function DUF966 family protein. (Os01t0975000-02)	0.187012	1.71166	2.91822	1.00678e-08	6.39107e-08
Os12g0222300	Conserved hypothetical protein. (Os12t0222300-01)	15.1326	138.81	2.90814	5.26258e-39	3.77959e-37
Os06g0129100	Short-chain dehydrogenase/reductase SDR family protein. (Os06t0129100-01)	7.89662	71.4766	2.88958	9.11872e-93	3.01005e-90
Os11g0592200	Similar to Chitin-binding allergen Bra r 2 (Fragments). (Os11t0592200-01)	1.48244	13.4724	2.88421	0.000586262	0.00170274
Os10g0416500	Similar to Chitinase 1 precursor (EC 3.2.1.14) (Tulip bulb chitinase-1) (TBC-1). (Os10t0416500-04)	10.3735	93.4411	2.88401	5.60012e-26	1.88853e-24
Os08g0141400	Similar to mRNA, clone: RTFL01-03-I20. (Os08t0141400-01)	1.14991	10.3824	2.88199	9.63221e-35	5.58571e-33
Os03g0319000	Similar to VQ motif family protein, expressed. (Os03t0319000-01)	1.4022	12.6904	2.87718	8.11932e-29	3.26389e-27
Os05g0550800	Serine/threonine protein kinase domain containing protein. (Os05t0550800-01)	0.681456	6.01297	2.8599	2.63161e-26	9.01627e-25
Os09g0456800	Similar to Heat stress transcription factor Spl7 (Heat shock transcription factor) (Heat shock factor RHSF10). (Os09t0456800-01)	1.40993	12.6316	2.85811	2.17779e-54	3.06408e-52
Os06g0323100	Similar to H1005F08.18 protein. (Os06t0323100-01)	2.25704	19.799	2.84216	5.70139e-38	3.93659e-36
Os04g0227500	DSBA oxidoreductase family protein. (Os04t0227500-01)	4.34083	37.8888	2.83953	4.26052e-77	1.10806e-74
Os04g0322100	Protein of unknown function DUF26 domain containing protein. (Os04t0322100-01)	2.00958	17.5729	2.83493	4.17339e-21	9.352e-20
Os01g0628900	Cytochrome P450 family protein. (Os01t0628900-01)	0.51758	4.57869	2.83019	3.20721e-22	7.90973e-21
Os11g0592000	Similar to Barwin. (Os11t0592000-01)	11.2482	97.07	2.81872	2.81221e-32	1.41145e-30
Os01g0778800	Peptidase M16, core domain containing protein. (Os01t0778800-01)	6.21786	53.4919	2.81811	1.03404e-35	6.27183e-34
Os01g0609300	Similar to Pleiotropic drug resistance protein 3. (Os01t0609300-01);Hypothetical conserved gene. (Os01t0609300-02)	6.30612	53.7778	2.80879	2.79862e-52	3.66704e-50
Os07g0131500	Similar to lectin-like receptor kinase 7. (Os07t0131500-00)	0.684086	5.81615	2.78909	1.9814e-37	1.32854e-35
Os06g0230000	Hypothetical conserved gene. (Os06t0230000-01)	0.360295	3.04238	2.78739	5.55072e-09	3.64073e-08
Os01g0597600	Amino acid transporter, transmembrane domain containing protein. (Os01t0597600-01)	0.438924	3.6544	2.7689	4.77915e-16	6.8248e-15
Os04g0184100	Similar to OSIGBa0140C02.7 protein. (Os04t0184100-01)	2.15359	17.8965	2.76747	4.97425e-61	8.20991e-59
Os04g0556400	Similar to UDP-glycosyltransferase UGT93B9. (Os04t0556400-01)	0.611256	5.15118	2.76373	3.38774e-20	7.03151e-19
Os05g0537100	WRKY transcription factor 10. (Os05t0537100-00)	3.48283	28.8307	2.76282	2.81935e-53	3.81057e-51
Os03g0772600	Similar to Lectin-like receptor kinase 7;2. (Os03t0772600-01)	12.0247	99.0676	2.75479	5.05161e-120	2.79713e-117
Os01g0522100	Conserved hypothetical protein. (Os01t0522100-01)	0.290348	2.39881	2.73961	4.34014e-09	2.88626e-08
Os04g0578000	ACC synthase, Ethylene biosynthesis (Os04t0578000-01)	0.488381	3.96049	2.73048	2.34018e-17	3.72972e-16
Os11g0687100	von Willebrand factor, type A domain containing protein. (Os11t0687100-01)	0.107809	0.867513	2.72982	1.09936e-07	6.02508e-07
Os02g0654700	AP2/ERF family protein, Abiotic stress response (Os02t0654700-01)	0.709685	5.67908	2.7268	2.45975e-22	6.18179e-21
Os08g0320400	Similar to Indole-3-glycerol phosphate synthase-like. (Os08t0320400-01)	5.50147	44.3632	2.7238	2.73373e-79	7.69253e-77
Os11g0156600	Similar to H0622F05.7 protein. (Os11t0156600-00)	3.75382	30.2674	2.71858	8.68668e-10	6.35309e-09
Os04g0109100	Concanavalin A-like lectin/glucanase domain containing protein. (Os04t0109100-01)	0.379954	3.09923	2.70961	7.09357e-22	1.71013e-20
Os01g0821600	WRKY transcription factor 48-like protein (WRKY transcription factor 21). (Os01t0821600-01)	0.70298	5.54361	2.70699	6.14124e-26	2.06695e-24
Os06g0328400	Protein kinase, catalytic domain domain containing protein. (Os06t0328400-01)	0.0830513	0.641598	2.69861	1.92076e-07	1.01696e-06
Os11g0228600	Similar to NB-ARC domain containing protein, expressed. (Os11t0228600-01)	2.58458	20.4429	2.69796	2.08926e-27	7.83016e-26
Os10g0536400	Similar to Oxidoreductase, 2OG-Fe oxygenase family protein, expressed. (Os10t0536400-01)	41.6958	331.255	2.69066	4.32807e-07	2.17735e-06
Os09g0341600	Cyclin-like F-box domain containing protein. (Os09t0341600-01)	0.255229	2.05974	2.68905	2.35037e-08	1.41658e-07
Os04g0685400	Harpin-induced 1 domain containing protein. (Os04t0685400-01);Harpin-induced 1 domain containing protein. (Os04t0685400-02)	1.19019	9.25566	2.6705	1.63766e-31	7.80847e-30
Os07g0217600	CytochromeP450 monooxygenase, Diterpenoid phytoalexin biosynthesis, Bacterial blight resistance (Os07t0217600-01)	12.8829	99.1325	2.65948	7.15262e-40	5.48101e-38
Os03g0285300	Conserved hypothetical protein. (Os03t0285300-01)	28.4808	217.712	2.64617	6.18366e-79	1.71198e-76
Os04g0464100	Heavy metal transport/detoxification protein domain containing protein. (Os04t0464100-01)	2.27964	17.3241	2.64076	3.57489e-27	1.32534e-25
Os11g0668650	Calmodulin binding protein-like family protein. (Os11t0668650-01)	0.772628	5.96415	2.64066	2.59122e-18	4.50184e-17
Os04g0399300	Similar to Nudix hydrolase 13, mitochondrial precursor (EC 3.6.1.-) (AtNUDT13). (Os04t0399300-01)	0.2562	1.99252	2.63094	1.19974e-09	8.59857e-09
Os07g0614600	Transmembrane receptor, eukaryota domain containing protein. (Os07t0614600-01)	2.25772	17.0417	2.62725	2.32948e-51	2.94011e-49
Os02g0624300	R2R3-type MYB transcription factor, Negative regulation of cold tolerance (Os02t0624300-01)	0.800768	5.95187	2.62292	5.83076e-14	6.6857e-13
Os02g0627100	Similar to Phenylalanine ammonia-lyase (EC 4.3.1.5). (Os02t0627100-01)	1.53011	11.5596	2.61155	4.04831e-07	2.0438e-06
Os04g0647900	Leucine-rich repeat, N-terminal domain containing protein. (Os04t0647900-01)	0.485286	3.61473	2.60891	1.73656e-11	1.54446e-10
Os01g0498300	Glycosyltransferase AER61, uncharacterized domain containing protein. (Os01t0498300-01)	0.148784	1.12657	2.60705	4.12377e-09	2.74998e-08
Os11g0106100	Similar to Myb-like DNA-binding domain, SHAQKYF class family protein, expressed. (Os11t0106100-00)	2.55683	18.9437	2.6044	4.68321e-51	5.86769e-49
Os05g0194900	Similar to Pyrophosphate-fructose-6-phosphate 1-phosphotransferase-like protein (Pyrophosphate-dependent phosphofructo-1-kinase-like protein). (Os05t0194900-01)	0.404802	2.9164	2.59016	8.45358e-12	7.70609e-11
Os09g0401000	Myb factor. (Os09t0401000-01)	0.312804	2.24617	2.58915	4.05872e-10	3.08949e-09
Os08g0485800	Barwin-related endoglucanase domain containing protein. (Os08t0485800-01)	6.76837	49.808	2.58607	2.49292e-46	2.62522e-44
Os04g0344100	Similar to OSIGBa0106G08.3 protein. (Os04t0344100-01)	0.323101	2.37811	2.58423	0.00360802	0.00867756
Os11g0229500	Similar to NBS-LRR protein (Fragment). (Os11t0229500-01)	16.8703	123.997	2.58291	8.53071e-30	3.65161e-28
Os07g0685500	Alpha/beta hydrolase family protein. (Os07t0685500-01)	0.544424	3.98893	2.58282	1.48819e-18	2.66092e-17
Os02g0807800	Hypothetical conserved gene. (Os02t0807800-01)	1.04697	7.64696	2.58091	2.01456e-17	3.22573e-16
Os04g0468000	Similar to OSIGBa0128P10.7 protein. (Os04t0468000-01)	2.07249	15.2189	2.5807	3.95422e-07	2.00101e-06
Os05g0545400	Serine/threonine protein kinase domain containing protein. (Os05t0545400-01)	0.193476	1.44552	2.57932	4.09887e-06	1.77311e-05
Os01g0699600	Serine/threonine protein kinase domain containing protein. (Os01t0699600-01)	0.304337	2.28097	2.5717	2.18234e-08	1.32274e-07
Os07g0416600	Similar to OSIGBa0092G14.1 protein. (Os07t0416600-00)	2.6476	18.8606	2.56049	7.31717e-17	1.12343e-15
Os11g0213000	Similar to Protein kinase domain containing protein, expressed. (Os11t0213000-01)	0.347801	2.49429	2.55362	1.1184e-18	2.01019e-17
Os09g0517100	NB-ARC domain containing protein. (Os09t0517100-01);Hypothetical conserved gene. (Os09t0517100-02)	0.961338	6.89686	2.54537	5.74702e-09	3.76374e-08
Os01g0176000	UDP-glucuronosyl/UDP-glucosyltransferase family protein. (Os01t0176000-01)	4.67323	33.3509	2.5449	3.71591e-53	4.9831e-51
Os11g0483000	Similar to Cytochrome P450 family protein, expressed. (Os11t0483000-00)	0.569747	4.14422	2.54046	3.42257e-09	2.30476e-08
Os01g0115600	Similar to LRK14. (Os01t0115600-01)	2.92422	20.7918	2.53773	1.66364e-50	2.03974e-48
Os09g0438000	Similar to RbohAOsp (Fragment). (Os09t0438000-01);Similar to Respiratory burst oxidase-like protein E. (Os09t0438000-02)	0.890285	6.27962	2.53551	8.13957e-25	2.50386e-23
Os07g0117400	NB-ARC domain containing protein. (Os07t0117400-01)	0.14067	0.99221	2.52732	3.3004e-09	2.23179e-08
Os09g0319800	Terpene synthase-like domain containing protein. (Os09t0319800-01)	2.17597	15.106	2.52656	0.000336833	0.00102404
Os01g0106400	Similar to Isoflavone reductase homolog IRL (EC 1.3.1.-). (Os01t0106400-01)	2.37782	16.6274	2.51703	2.96838e-16	4.32165e-15
Os02g0695200	Similar to P-type R2R3 Myb protein (Fragment). (Os02t0695200-01);Similar to P-type R2R3 Myb protein (Fragment). (Os02t0695200-02)	0.4251	2.93481	2.51314	2.81641e-10	2.18256e-09
Os01g0575200	Helix-loop-helix DNA-binding domain containing protein. (Os01t0575200-01)	1.01198	7.11508	2.51288	5.70343e-25	1.78323e-23
Os07g0528200	Conserved hypothetical protein. (Os07t0528200-00)	1.16892	8.09645	2.51246	6.32185e-21	1.3956e-19
Os01g0940800	Similar to Beta-1,3-glucanase precursor. (Os01t0940800-01)	10.7123	74.2665	2.51074	2.54114e-13	2.69251e-12
Os02g0209300	Hypothetical conserved gene. (Os02t0209300-01)	1.27501	8.96947	2.50378	1.49459e-14	1.82595e-13
Os02g0582800	Conserved hypothetical protein. (Os02t0582800-01)	0.932391	6.39737	2.50128	7.64138e-18	1.26452e-16
Os09g0127300	NAD(P)-binding domain containing protein. (Os09t0127300-01)	1.372	9.48957	2.49695	7.14913e-27	2.57264e-25
Os01g0954000	NADPH-dependent FMN reductase family protein. (Os01t0954000-01)	1.29891	8.88418	2.4906	9.40109e-14	1.05195e-12
Os10g0559500	2OG-Fe(II) oxygenase domain containing protein. (Os10t0559500-01);2OG-Fe(II) oxygenase domain containing protein. (Os10t0559500-02)	0.537144	3.6644	2.49055	5.28345e-19	9.79378e-18
Os11g0181800	Similar to Short-chain dehydrogenase Tic32. (Os11t0181800-01)	6.52875	44.6399	2.48843	1.30296e-68	2.83106e-66
Os08g0137900	Similar to Chemocyanin precursor (Basic blue protein) (Plantacyanin). (Os08t0137900-01)	0.498475	3.34969	2.48623	1.65255e-10	1.31751e-09
Os02g0632800	Wall-associated kinase, Positive regulation of rice blast resistance (Os02t0632800-01)	2.74894	18.9609	2.48449	1.42437e-06	6.62942e-06
Os07g0121000	Protein of unknown function DUF1719, Oryza sativa family protein. (Os07t0121000-01)	0.315493	2.14097	2.48029	2.67246e-13	2.82816e-12
Os08g0507100	Cytochrome P450 family protein. (Os08t0507100-00)	0.790487	5.40307	2.47329	8.39475e-15	1.0541e-13
Os04g0600300	Homodimeric diiron-carboxylate protein, Cyanide-resistant respiration in mitochondria, Reactive oxygen species (ROS) scavenging (Os04t0600300-01)	0.258551	1.74068	2.47022	1.15281e-07	6.3039e-07
Os07g0274700	HvB12D protein (B12Dg1 protein). (Os07t0274700-01)	8.54036	57.8191	2.46751	4.78884e-38	3.32796e-36
Os02g0231700	Protein kinase, catalytic domain domain containing protein. (Os02t0231700-00)	0.164115	1.08726	2.46566	5.85479e-11	4.89754e-10
Os06g0637400	Conserved hypothetical protein. (Os06t0637400-01)	0.329757	2.2509	2.46075	1.58196e-12	1.55079e-11
Os04g0401700	Potassium transporter, Potassium mediated growth, Salt tolerance (Os04t0401700-01);Similar to Isoform 2 of Potassium transporter 1. (Os04t0401700-02);Potassium transporter 1 (OsHAK1). Splice isoform 2. (Os04t0401700-03)	10.9976	73.7489	2.45537	7.84789e-55	1.1133e-52
Os12g0218300	Conserved hypothetical protein. (Os12t0218300-01)	2.05981	13.5764	2.44233	1.89606e-18	3.34623e-17
Os04g0339800	Similar to predicted protein. (Os04t0339800-00)	1.97248	13.1272	2.43826	9.06165e-16	1.24734e-14
Os09g0428300	Similar to Glutamate receptor. (Os09t0428300-00)	0.584794	3.913	2.43334	1.47365e-24	4.46124e-23
Os04g0227000	Leucine-rich repeat, N-terminal domain containing protein. (Os04t0227000-01)	2.7886	18.3479	2.43028	6.53497e-41	5.36712e-39
Os01g0186600	Conserved hypothetical protein. (Os01t0186600-01)	1.74972	11.5233	2.43023	2.30222e-15	3.05302e-14
Os01g0138400	Serine/threonine protein kinase domain containing protein. (Os01t0138400-01)	0.697911	4.61585	2.42826	3.42578e-30	1.50009e-28
Os04g0514600	Similar to NBS-LRR type disease resistance protein O2 (Fragment). (Os04t0514600-00)	1.08805	7.11145	2.42201	3.58411e-38	2.50086e-36
Os04g0517100	Similar to OSIGBa0145M07.4 protein. (Os04t0517100-01)	1.07481	7.08441	2.42095	1.18052e-22	3.07352e-21
Os01g0714600	Similar to cDNA clone:J023088C01, full insert sequence. (Os01t0714600-01)	2.50639	16.3872	2.42086	1.50229e-15	2.01775e-14
Os03g0387300	Similar to VQ motif family protein, expressed. (Os03t0387300-01)	1.16363	7.65212	2.41721	7.67791e-16	1.06887e-14
Os08g0203700	Protein kinase, core domain containing protein. (Os08t0203700-01);Similar to SHR5-receptor-like kinase (Fragment). (Os08t0203700-02)	0.21332	1.40108	2.4123	4.86155e-13	5.03308e-12
Os01g0793800	Conserved hypothetical protein. (Os01t0793800-01)	0.580346	3.82983	2.4085	5.14967e-09	3.39585e-08
Os07g0680400	WRKY transcription factor, Drought tolerance (Os07t0680400-01)	3.67187	23.7462	2.40743	5.89264e-45	5.747e-43
Os07g0130400	Similar to Lectin-like receptor kinase 7;2. (Os07t0130400-01)	0.682163	4.40934	2.40374	5.93508e-29	2.41412e-27
Os04g0127500	Serine/threonine protein kinase-related domain containing protein. (Os04t0127500-01)	0.535604	3.44304	2.4028	1.56795e-15	2.10265e-14
Os01g0175700	Boron (B) transporter (Os01t0175700-01)	2.79393	17.9863	2.40017	1.30641e-42	1.14997e-40
Os11g0175400	Plant neutral invertase family protein. (Os11t0175400-01)	2.62362	16.9021	2.39854	2.15893e-51	2.74504e-49
Os03g0718000	Similar to Anthranilate synthase beta chain. (Os03t0718000-01)	2.59903	16.6961	2.39768	3.43991e-28	1.34195e-26
Os03g0179400	Drought-inducible receptor-like cytoplasmic kinase, Drought tolerance, Regulator of grain yield (Os03t0179400-01)	2.09881	13.4979	2.3962	5.30869e-39	3.79682e-37
Os08g0150700	Cyclin-like F-box domain containing protein. (Os08t0150700-01)	0.743656	4.84159	2.39603	1.83713e-15	2.45022e-14
Os03g0815200	Similar to Methylenetetrahydrofolate reductase (EC 1.5.1.20). (Os03t0815200-01);Similar to Methylenetetrahydrofolate reductase. (Os03t0815200-02);Similar to Methylenetetrahydrofolate reductase. (Os03t0815200-03);Similar to Methylenetetrahydrofolate reductase (Fragment). (Os03t0815200-04)	25.0095	160.461	2.38902	1.27164e-56	1.8498e-54
Os04g0615200	Hypothetical protein. (Os04t0615200-01)	1.49275	9.64491	2.38675	5.24049e-11	4.41379e-10
Os12g0105600	Similar to Phosphate starvation regulator protein (Regulatory protein of P- starvation acclimation response Psr1). (Os12t0105600-01)	3.02579	19.2351	2.37948	7.06915e-46	7.27171e-44
Os08g0434632	Conserved hypothetical protein. (Os08t0434632-01)	1.38616	8.7065	2.37006	4.2893e-29	1.75718e-27
Os01g0879200	Plant disease resistance response protein domain containing protein. (Os01t0879200-01)	0.816934	5.2443	2.36904	1.12279e-13	1.23816e-12
Os01g0113800	Protein kinase, core domain containing protein. (Os01t0113800-01)	0.518145	3.24094	2.36401	2.13883e-14	2.56376e-13
Os12g0130300	Similar to Resistance protein candidate (Fragment). (Os12t0130300-00)	0.155168	0.984745	2.36139	5.24003e-10	3.9467e-09
Os11g0490900	Similar to WRKY transcription factor 72. (Os11t0490900-01)	7.09639	44.2578	2.35187	1.20866e-34	6.96199e-33
Os12g0174700	Similar to disease resistance response protein 206. (Os12t0174700-00)	1.54712	9.47132	2.34706	1.12622e-12	1.12002e-11
Os01g0159800	Similar to DNA binding protein. (Os01t0159800-01)	1.57745	9.81404	2.34684	1.53371e-11	1.36973e-10
Os01g0721300	Similar to cDNA clone:J013002N02, full insert sequence. (Os01t0721300-00)	0.356949	2.17265	2.34662	3.40337e-09	2.29363e-08
Os08g0124500	Similar to Resistance protein candidate (Fragment). (Os08t0124500-01);Similar to Resistance protein candidate (Fragment). (Os08t0124500-02)	0.292899	1.81261	2.34277	4.46743e-12	4.19036e-11
Os07g0121750	Conserved hypothetical protein. (Os07t0121750-01)	0.246629	1.54105	2.33861	2.24135e-09	1.55195e-08
Os06g0125800	Zinc finger, RING/FYVE/PHD-type domain containing protein. (Os06t0125800-01)	29.8362	184.473	2.33328	9.6541e-09	6.15117e-08
Os08g0555300	Nonaspanin (TM9SF) domain containing protein. (Os08t0555300-01)	0.406724	2.49502	2.33047	3.22718e-18	5.53946e-17
Os10g0468500	Serine/threonine protein kinase-related domain containing protein. (Os10t0468500-01);Hypothetical conserved gene. (Os10t0468500-02)	0.372102	2.27772	2.32897	2.77306e-11	2.41133e-10
Os09g0375000	Enolase (EC 4.2.1.11) (Fragment). (Os09t0375000-01)	0.24452	1.4989	2.32611	1.47986e-10	1.18811e-09
Os02g0187800	Cinnamyl-alcohol dehydrogenase, Lignin biosynthesis, Monolignol biosynthesis (Os02t0187800-01);Similar to Cinnamyl alcohol dehydrogenase 1a. (Os02t0187800-02)	4.58642	28.3015	2.32462	2.31169e-09	1.59614e-08
Os05g0556300	Uncharacterised protein family UPF0089 domain containing protein. (Os05t0556300-01)	0.421683	2.59229	2.32101	4.28284e-15	5.50673e-14
Os11g0558900	Leucine-rich repeat, N-terminal domain containing protein. (Os11t0558900-01)	0.35089	2.13687	2.31498	1.11133e-11	1.00347e-10
Os01g0248500	Similar to Pathogen-related protein. (Os01t0248500-01)	3.07269	18.5491	2.30609	5.21583e-21	1.16122e-19
Os03g0803500	Similar to Prolyl 4-hydroxylase alpha-1 subunit-like protein. (Os03t0803500-01)	0.942852	5.7166	2.30299	0.000265265	0.000822783
Os08g0173600	Conserved hypothetical protein. (Os08t0173600-01)	4.3337	25.9615	2.29467	1.86056e-22	4.73834e-21
Os06g0210900	Lipase, class 3 family protein. (Os06t0210900-01)	0.219684	1.29123	2.28782	6.81584e-07	3.34268e-06
Os08g0157500	Caffeic acid O-methyltransferase, Flavonoid 3'-O-methyltransferase, Melatonin biosynthesis, Tricin biosynthesis (Os08t0157500-01);Similar to Quercetin 3-O-methyltransferase 1. (Os08t0157500-02)	23.5846	141.617	2.2841	5.98419e-13	6.13245e-12
Os10g0485800	Conserved hypothetical protein. (Os10t0485800-01)	0.422898	2.51408	2.28155	7.36529e-16	1.02785e-14
Os01g0728300	Similar to Cytochrome P450 monooxygenase CYP72A5 (Fragment). (Os01t0728300-01)	6.60341	39.0841	2.2775	7.26153e-59	1.10305e-56
Os04g0226340	Conserved hypothetical protein. (Os04t0226340-00)	2.59427	15.3237	2.27682	1.25233e-43	1.17466e-41
Os03g0835900	Similar to Ferredoxin III, chloroplast precursor (Fd III). (Os03t0835900-01)	10.8531	64.2657	2.27547	4.0774e-24	1.19231e-22
Os04g0149400	Conserved hypothetical protein. (Os04t0149400-01)	12.5369	74.063	2.27432	3.92863e-22	9.60612e-21
Os01g0382400	Similar to Pathogenesis-related protein PRB1-2 precursor. (Os01t0382400-01)	0.549111	3.266	2.27328	0.0106561	0.0227417
Os01g0608400	Hypothetical conserved gene. (Os01t0608400-00)	0.413016	2.41234	2.256	7.0317e-12	6.47527e-11
Os02g0154000	Protein kinase, core domain containing protein. (Os02t0154000-00)	0.398147	2.3136	2.2533	8.95206e-09	5.71872e-08
Os11g0665600	Helix-turn-helix, Fis-type domain containing protein. (Os11t0665600-00)	3.42658	20.0799	2.24995	1.8136e-26	6.28896e-25
Os01g0597800	UDP-glucuronosyl/UDP-glucosyltransferase family protein. (Os01t0597800-01)	0.281149	1.60461	2.24017	8.63208e-09	5.52872e-08
Os03g0388500	Similar to Anther ethylene-upregulated protein ER1 (Fragment). (Os03t0388500-01)	15.5559	89.4543	2.23587	2.09793e-88	6.43052e-86
Os10g0538200	Peptidase aspartic, catalytic domain containing protein. (Os10t0538200-01)	0.474653	2.74636	2.22748	6.42722e-06	2.69531e-05
Os04g0678400	Zinc finger, Dof-type domain containing protein. (Os04t0678400-01)	1.01352	5.85324	2.22699	1.27803e-17	2.07544e-16
Os03g0682100	Similar to nitrate and chloride transporter. (Os03t0682100-00)	1.44187	8.16807	2.22559	4.01173e-31	1.86112e-29
Os03g0142500	Zinc finger, RING/FYVE/PHD-type domain containing protein. (Os03t0142500-01)	0.288803	1.68087	2.22448	4.26007e-08	2.46791e-07
Os08g0448000	4-coumarate:coenzyme A ligase, Lignin biosynthesis, Defense against wounding (Os08t0448000-01)	4.01511	22.9136	2.22409	5.46079e-24	1.58335e-22
Os06g0649700	Similar to DOMON domain-containing protein / dopamine beta-monooxygenase N-terminal domain-containing protein. (Os06t0649700-00)	0.164606	0.926145	2.2159	4.08089e-06	1.76623e-05
Os01g0639600	Protein of unknown function DUF1645 family protein. (Os01t0639600-01)	7.34308	41.628	2.21466	1.60432e-60	2.62268e-58
Os08g0540900	Conserved hypothetical protein. (Os08t0540900-01)	1.74263	9.87916	2.21081	8.4957e-16	1.17757e-14
Os04g0524500	Oligopeptide transporter OPT superfamily protein. (Os04t0524500-01)	6.85809	38.5852	2.20341	5.82058e-77	1.4912e-74
Os02g0135200	Similar to Mitogen-activated protein kinase 13. (Os02t0135200-00)	5.29513	29.4609	2.18931	6.42289e-73	1.5528e-70
Os04g0308100	Similar to Wall-associated kinase 4. (Os04t0308100-01)	0.643054	3.63757	2.18805	3.58178e-13	3.76218e-12
Os07g0122000	Protein of unknown function DUF1719, Oryza sativa family protein. (Os07t0122000-01)	0.43405	2.45183	2.18775	4.42324e-11	3.7568e-10
Os01g0591300	Similar to Cytosolic aldehyde dehydrogenase RF2D. (Os01t0591300-01);Similar to aldehyde dehydrogenase5. (Os01t0591300-02)	1.97314	10.9736	2.18587	3.77684e-50	4.56545e-48
Os01g0949750	Similar to Glutathione S-transferase GST 28 (Fragment). (Os01t0949750-00)	5.7011	31.4643	2.18215	1.88523e-27	7.08096e-26
Os11g0199801	Conserved hypothetical protein. (Os11t0199801-00)	3.14415	17.4489	2.17828	2.52596e-37	1.68055e-35
Os04g0406600	Prephenate dehydratase domain containing protein. (Os04t0406600-01)	1.9732	10.9777	2.1778	2.49412e-06	1.11344e-05
Os08g0137800	Cupredoxin domain containing protein. (Os08t0137800-01)	1.60867	8.87371	2.168	8.12556e-05	0.00027795
Os01g0837000	Ankyrin repeat containing protein. (Os01t0837000-01)	2.72392	14.9737	2.16713	1.58878e-43	1.48215e-41
Os07g0539900	Similar to Beta-1,3-glucanase-like protein. (Os07t0539900-01)	31.0352	172.355	2.16659	0.000148165	0.000482774
Os04g0121800	Hypothetical conserved gene. (Os04t0121800-01)	3.95034	21.4316	2.16582	2.69404e-17	4.26598e-16
Os01g0183000	Similar to GmCK3p (EC 2.7.1.32) (Fragment). (Os01t0183000-01)	1.0417	5.68409	2.16461	1.99402e-19	3.81577e-18
Os02g0306401	Similar to Nicotianamine aminotransferase A. (Os02t0306401-00)	4.49835	24.5207	2.16459	6.96359e-07	3.41125e-06
Os06g0699301	Hypothetical conserved gene. (Os06t0699301-00)	3.66312	20.2024	2.16397	1.08911e-18	1.96166e-17
Os09g0517200	Hypothetical conserved gene. (Os09t0517200-00)	0.260167	1.42797	2.16361	5.2603e-10	3.95849e-09
Os09g0412300	Similar to Calmodulin-like protein. (Os09t0412300-01)	3.7015	20.2281	2.16308	4.15505e-15	5.35446e-14
Os05g0509500	Similar to Signal recognition particle 54 kDa protein 2 (SRP54). (Os05t0509500-01)	2.96744	16.2	2.15954	7.30683e-18	1.21298e-16
Os09g0365900	Apoplastic protein, Induction of cell death in ozone stress (Os09t0365900-01)	0.314844	1.69569	2.15586	3.22019e-06	1.41621e-05
Os09g0547500	Lysine decarboxylase-like protein, Response to abiotic stresses (Os09t0547500-01)	4.97854	27.1093	2.15478	2.47158e-25	7.9447e-24
Os06g0109500	Similar to Beta-phosphoglucomutase. (Os06t0109500-01)	0.712083	3.87049	2.15432	3.44597e-08	2.0243e-07
Os07g0534100	Protein kinase, catalytic domain domain containing protein. (Os07t0534100-00)	0.651139	3.50621	2.15357	7.98689e-14	9.02534e-13
Os12g0170800	Similar to Citrate binding protein precursor. (Os12t0170800-01)	2.2524	12.1408	2.15152	1.41537e-24	4.29997e-23
Os04g0340100	Hypothetical conserved gene. (Os04t0340100-00)	0.725971	4.02251	2.14671	8.93207e-07	4.29947e-06
Os09g0571200	C2 domain containing protein. (Os09t0571200-01)	5.04777	27.3551	2.13963	1.88514e-05	7.25851e-05
Os07g0585900	Hypothetical conserved gene. (Os07t0585900-00)	1.07853	5.83796	2.13808	1.23232e-10	9.96834e-10
Os08g0158200	FAD linked oxidase, N-terminal domain containing protein. (Os08t0158200-02)	2.53815	13.6918	2.13481	9.89686e-09	6.29184e-08
Os02g0803300	Epsin-like, N-terminal domain containing protein. (Os02t0803300-01)	3.09212	16.5968	2.13415	1.15057e-29	4.8885e-28
Os07g0534300	Hypothetical conserved gene. (Os07t0534300-01)	0.88832	4.79406	2.13336	8.39494e-21	1.83566e-19
Os11g0661800	Concanavalin A-like lectin/glucanase domain containing protein. (Os11t0661800-01)	3.67995	19.6773	2.13335	2.29905e-50	2.7988e-48
Os08g0508800	Lipoxygenase, chloroplast precursor (EC 1.13.11.12). (Os08t0508800-01)	15.4284	82.1362	2.12635	1.06397e-77	2.85359e-75
Os01g0699500	Serine/threonine protein kinase domain containing protein. (Os01t0699500-01)	0.572468	3.06703	2.12165	4.42967e-09	2.94254e-08
Os10g0552400	Zinc finger, RING/FYVE/PHD-type domain containing protein. (Os10t0552400-01)	2.3537	12.5097	2.11598	4.8557e-24	1.41268e-22
Os03g0159100	Similar to Protein kinase APK1B, chloroplast precursor (EC 2.7.1.-). (Os03t0159100-01)	11.1659	58.9686	2.11142	5.85525e-40	4.52727e-38
Os04g0450000	Zinc finger, FYVE/PHD-type domain containing protein. (Os04t0450000-01)	0.573954	3.00551	2.10639	4.34484e-08	2.51362e-07
Os05g0522600	Leucine-rich repeat, plant specific containing protein. (Os05t0522600-01);Leucine-rich repeat domain containing protein. (Os05t0522600-02)	6.27799	32.9498	2.10368	1.51511e-59	2.40804e-57
Os04g0518400	Similar to Phenylalanine ammonia-lyase (Fragment). (Os04t0518400-01)	0.543973	2.86958	2.10318	0.000112594	0.000374622
Os02g0151300	Similar to Cellulase (Fragment). (Os02t0151300-01)	0.980298	5.1552	2.10274	4.3798e-20	8.99251e-19
Os10g0344000	Similar to transparent testa 12 protein. (Os10t0344000-01)	0.413455	2.21244	2.10054	8.18723e-10	6.00059e-09
Os08g0185900	Conserved hypothetical protein. (Os08t0185900-01)	0.750578	3.94787	2.09851	0.000900504	0.00250426
Os01g0605100	Similar to BCS1 protein-like protein. (Os01t0605100-01)	0.444776	2.35262	2.09095	7.37676e-09	4.76381e-08
Os07g0475400	Similar to Expansin-like protein A (Fragment). (Os07t0475400-01)	1.83355	9.46463	2.08801	2.59085e-22	6.47335e-21
Os09g0544000	Transferase family protein. (Os09t0544000-01)	0.337555	1.7149	2.07858	1.44478e-09	1.02563e-08
Os02g0134400	Fumarate reductase/succinate dehydrogenase flavoprotein, C-terminal domain containing protein. (Os02t0134400-01)	2.18483	11.2349	2.07634	1.388e-36	8.75921e-35
Os12g0516000	Conserved hypothetical protein. (Os12t0516000-00)	26.9366	137.439	2.06698	1.61409e-07	8.6365e-07
Os06g0226950	Fatty acid hydroxylase domain containing protein. (Os06t0226950-01)	1.37974	7.02859	2.0622	3.66e-14	4.29419e-13
Os03g0401300	Sucrose synthase 2 (EC 2.4.1.13) (Sucrose-UDP glucosyltransferase 2). (Os03t0401300-01);Similar to Sucrose synthase 1. (Os03t0401300-02);Similar to Sucrose synthase metabolism (Fragment). (Os03t0401300-03)	4.63598	23.6647	2.05093	5.12505e-11	4.3208e-10
Os02g0740600	Conserved hypothetical protein. (Os02t0740600-01)	1.19349	6.05191	2.05067	5.24577e-09	3.45259e-08
Os04g0598800	Similar to Wall-associated kinase-like protein. (Os04t0598800-01)	3.4739	17.54	2.04755	3.18458e-61	5.35915e-59
Os03g0415200	Similar to MAP3K protein kinase-like protein. (Os03t0415200-01)	0.781465	3.90694	2.04184	4.49336e-16	6.43274e-15
Os10g0392400	Tify domain containing protein. (Os10t0392400-01)	1.72148	8.6634	2.04023	1.22504e-08	7.69683e-08
Os01g0289600	Similar to WRKY transcription factor 28. (Os01t0289600-00)	7.95733	39.9147	2.03604	2.08786e-20	4.39732e-19
Os07g0194800	Similar to galactosyltransferase/ transferase, transferring hexosyl groups. (Os07t0194800-01);Similar to Galactosyltransferase/ transferase, transferring hexosyl groups. (Os07t0194800-02)	1.21242	6.08207	2.03524	3.15135e-29	1.30024e-27
Os01g0136900	Similar to Stress-induced receptor-like kinase 2. (Os01t0136900-00)	1.70323	8.56886	2.03495	1.91304e-24	5.7408e-23
Os04g0202800	Similar to H0512B01.12 protein. (Os04t0202800-00)	0.795578	3.9816	2.0328	7.91972e-07	3.83849e-06
Os03g0407900	Similar to Serine/threonine protein kinase-like. (Os03t0407900-01)	4.61563	23.0492	2.03179	5.16447e-34	2.84128e-32
Os04g0227200	Protein kinase, catalytic domain domain containing protein. (Os04t0227200-00)	2.11739	10.5594	2.02627	8.44713e-07	4.07748e-06
Os08g0447000	Similar to D-3-phosphoglycerate dehydrogenase. (Os08t0447000-01)	8.29702	41.1553	2.02206	9.33349e-43	8.301e-41
Os11g0133001	Similar to Ser/Thr protein kinase (Fragment). (Os11t0133001-01)	0.423126	2.10728	2.02061	0.000235553	0.000738363
Os12g0556300	Calmodulin binding protein-like family protein. (Os12t0556300-01)	0.572088	2.83549	2.02014	1.12726e-07	6.17206e-07
Os03g0805400	Phosphatidic acid phosphatase type 2/haloperoxidase domain containing protein. (Os03t0805400-01);Phosphatidic acid phosphatase type 2/haloperoxidase domain containing protein. (Os03t0805400-02);Similar to phosphoric ester hydrolase. (Os03t0805400-03)	3.07974	15.2373	2.01658	1.12207e-45	1.14645e-43
Os05g0370700	Alpha/beta hydrolase family protein. (Os05t0370700-01)	0.770377	3.85536	2.01432	1.24359e-06	5.83707e-06
Os07g0550500	Hypothetical conserved gene. (Os07t0550500-01)	0.709745	3.48127	2.01243	1.17144e-19	2.27979e-18
Os03g0326000	Phospholipid-transporting ATPase 1 (EC 3.6.3.1) (Aminophospholipid flippase 1). (Os03t0326000-01)	2.94532	14.5061	2.01147	3.89195e-16	5.60918e-15
Os08g0352100	Conserved hypothetical protein. (Os08t0352100-00)	0.780721	3.85533	2.0107	1.69051e-06	7.78184e-06
Os07g0550900	Similar to Receptor-like protein kinase 6. (Os07t0550900-01)	0.754252	3.70874	2.00945	3.89134e-12	3.66602e-11
Os10g0131200	Conserved hypothetical protein. (Os10t0131200-01)	7.39162	36.2215	2.00554	2.80742e-68	5.94931e-66
Os01g0805400	UDP-glucuronosyl/UDP-glucosyltransferase family protein. (Os01t0805400-01)	0.514917	2.54235	2.00263	1.8981e-11	1.68203e-10
Os01g0160100	Similar to Pyruvate decarboxylase isozyme 2 (EC 4.1.1.1) (PDC) (Fragment). (Os01t0160100-01)	2.00546	9.8123	1.99972	4.50695e-35	2.64938e-33
Os12g0556500	Calmodulin binding protein-like family protein. (Os12t0556500-01)	5.6739	27.6764	1.99665	9.89567e-15	1.23624e-13
Os01g0118400	Similar to HGA6. (Os01t0118400-01)	1.69832	8.26667	1.9941	1.30114e-10	1.05102e-09
Os11g0261900	Metallophosphoesterase domain containing protein. (Os11t0261900-01)	1.34884	6.52021	1.98441	1.43364e-13	1.56741e-12
Os11g0160900	NB-ARC domain containing protein. (Os11t0160900-00)	0.902503	4.3621	1.97769	9.067e-15	1.13519e-13
Os01g0693300	Similar to Lipid phosphate phosphatase 2 (EC 3.1.3.-) (AtLPP2) (Phosphatidic acid phosphatase 2) (AtPAP2) (Prenyl diphosphate phosphatase). (Os01t0693300-01)	2.94541	14.1373	1.97025	6.0879e-51	7.57237e-49
Os04g0654500	Conserved hypothetical protein. (Os04t0654500-01)	0.376896	1.8302	1.96881	3.3762e-07	1.72426e-06
Os05g0492600	Similar to NBS-LRR type resistance protein (Fragment). (Os05t0492600-00)	0.392895	1.86997	1.96746	3.17045e-14	3.74283e-13
Os03g0624300	Conserved hypothetical protein. (Os03t0624300-01)	2.78589	13.4695	1.96745	2.54999e-17	4.04909e-16
Os06g0133900	5-enolpyruvylshikimate-3-phosphate synthase (Os06t0133900-01)	12.5156	59.8236	1.96717	1.54852e-39	1.16072e-37
Os02g0712700	Concanavalin A-like lectin/glucanase domain containing protein. (Os02t0712700-01)	2.62875	12.5631	1.96682	2.88264e-36	1.79527e-34
Os11g0207400	NB-ARC domain containing protein. (Os11t0207400-01)	2.00213	9.54106	1.96411	2.04569e-16	3.03494e-15
Os05g0183100	Similar to WRKY transcription factor 16 (Fragment). (Os05t0183100-01)	35.7431	170.112	1.96313	7.76792e-80	2.22227e-77
Os09g0468300	Hypothetical conserved gene. (Os09t0468300-00)	0.71922	3.45454	1.96296	1.8106e-14	2.18865e-13
Os03g0737300	HAD-superfamily phosphatase, subfamily IIIC domain containing protein. (Os03t0737300-01)	1.95006	9.24898	1.96142	5.47186e-10	4.11048e-09
Os01g0389200	Protein of unknown function DUF679 family protein. (Os01t0389200-01)	0.539186	2.54247	1.95525	8.49125e-07	4.09647e-06
Os03g0218400	Similar to Hexose transporter. (Os03t0218400-01)	20.665	97.8691	1.95509	8.67484e-38	5.86235e-36
Os03g0832200	Similar to Calcium-binding protein precursor (Calreticulin). (Os03t0832200-01)	0.401387	1.87179	1.95066	1.29679e-05	5.14192e-05
Os08g0202400	Disease resistance protein domain containing protein. (Os08t0202400-01)	2.21872	10.3933	1.94041	3.28491e-32	1.63911e-30
Os04g0500700	Similar to Hydroxyanthranilate hydroxycinnamoyltransferase 3. (Os04t0500700-01);Similar to Hydroxyanthranilate hydroxycinnamoyltransferase 3. (Os04t0500700-02)	32.8731	153.754	1.93626	2.87925e-69	6.41849e-67
Os09g0323000	Similar to UDP-galactose 4-epimerase-like protein. (Os09t0323000-01);Similar to UDP-D-glucose epimerase 2. (Os09t0323000-02)	1.46209	6.86808	1.93566	1.46617e-15	1.97542e-14
Os06g0591200	Conserved hypothetical protein. (Os06t0591200-01)	46.4355	218.067	1.9343	8.06412e-11	6.66445e-10
Os02g0205500	Similar to Fatty acid elongase 1. (Os02t0205500-01)	3.98201	18.6617	1.93395	5.02269e-11	4.23658e-10
Os07g0124400	Hypothetical conserved gene. (Os07t0124400-01)	1.23315	5.72979	1.93197	1.84205e-10	1.46248e-09
Os07g0471300	Similar to Protein argonaute 18. (Os07t0471300-01)	3.45358	16.118	1.93141	9.00236e-07	4.33209e-06
Os07g0532800	Peptidase A1 domain containing protein. (Os07t0532800-00)	2.03755	9.46626	1.92994	8.61573e-14	9.69764e-13
Os06g0255900	Conserved hypothetical protein. (Os06t0255900-01)	0.837167	3.90175	1.92907	1.04799e-22	2.7422e-21
Os02g0609900	Leucine-rich repeat, N-terminal domain containing protein. (Os02t0609900-00)	1.52007	7.06544	1.92783	1.87963e-07	9.96411e-07
Os05g0534800	Hypothetical conserved gene. (Os05t0534800-01)	7.86589	36.3808	1.92426	9.01332e-31	4.10381e-29
Os02g0703600	Similar to Abscisic acid 8'-hydroxylase 1. (Os02t0703600-01)	1.38957	6.43606	1.92171	5.38889e-09	3.54136e-08
Os09g0268100	Similar to lectin-like receptor kinase 7. (Os09t0268100-00)	0.80051	3.68942	1.91623	4.77032e-08	2.74497e-07
Os10g0569400	RIR1a protein precursor. (Os10t0569400-01)	119.03	548.777	1.91417	1.53643e-21	3.57839e-20
Os12g0158600	TB2/DP1 and HVA22 related protein family protein. (Os12t0158600-00)	1.47327	6.75948	1.9083	3.33094e-05	0.000122879
Os06g0225800	Shikimate kinase domain containing protein. (Os06t0225800-01)	1.43287	6.55818	1.90255	4.74326e-24	1.38466e-22
Os02g0626400	Phenylalanine ammonia-lyase (EC 4.3.1.5). (Os02t0626400-01);Similar to Phenylalanine ammonia-lyase. (Os02t0626400-02);Similar to Phenylalanine ammonia-lyase. (Os02t0626400-03)	14.1622	64.7554	1.89786	8.31044e-25	2.55186e-23
Os07g0586100	Similar to Esterase precursor (EC 3.1.1.-) (Early nodule-specific protein homolog) (Latex allergen Hev b 13). (Os07t0586100-01)	0.42038	1.88138	1.89213	1.35278e-06	6.3168e-06
Os01g0884400	Armadillo domain containing protein. (Os01t0884400-01)	0.800019	3.61134	1.89096	1.28628e-23	3.57844e-22
Os07g0182100	Similar to Tryptophan synthase alpha chain. (Os07t0182100-01)	20.0314	90.7674	1.89053	9.00517e-33	4.65584e-31
Os04g0378575	Similar to NBS-LRR protein (Fragment). (Os04t0378575-00)	0.6183	2.80878	1.8904	1.25139e-22	3.24472e-21
Os02g0202900	Similar to ring canal kelch. (Os02t0202900-00)	0.379195	1.70797	1.88549	6.84916e-05	0.000237615
Os06g0228200	Aquaporin NIP III subfamily protein, Aquaporin, Silicon influx transporter, Water transport (Os06t0228200-01);Similar to NOD26-like membrane integral protein. (Os06t0228200-03)	3.0128	13.6022	1.88539	6.25456e-18	1.04639e-16
Os04g0371100	Similar to OSIGBa0134J07.7 protein. (Os04t0371100-00)	0.338059	1.50787	1.88002	1.56388e-09	1.10378e-08
Os05g0432200	Similar to Gibberellin-regulated protein 2 precursor. (Os05t0432200-00)	1.34652	6.00697	1.87983	8.5035e-09	5.45247e-08
Os04g0447700	Similar to Polyketide reductase. (Os04t0447700-01)	1.43094	6.46129	1.87968	1.75277e-07	9.3204e-07
Os01g0134700	Calmodulin binding protein-like family protein. (Os01t0134700-01)	4.33447	19.5622	1.8794	3.59458e-05	0.00013184
Os12g0123800	No apical meristem (NAM) protein domain containing protein. (Os12t0123800-01)	0.972371	4.37038	1.8749	1.79424e-05	6.93806e-05
Os02g0241100	Protein kinase, core domain containing protein. (Os02t0241100-01)	2.45044	10.9548	1.87176	2.45025e-26	8.41172e-25
Os07g0618700	Conserved hypothetical protein. (Os07t0618700-01)	1.15853	5.15771	1.87145	9.82204e-09	6.24659e-08
Os10g0527800	Similar to Tau class GST protein 3. (Os10t0527800-01)	3.17347	14.2154	1.86921	1.42288e-16	2.13681e-15
Os02g0705400	Similar to Pathogen induced protein 2-4. (Os02t0705400-01);Similar to Pathogen induced protein 2-4. (Os02t0705400-02)	2.70271	12.0389	1.8649	9.07975e-38	6.11192e-36
Os09g0394600	Endonuclease/exonuclease/phosphatase domain containing protein. (Os09t0394600-01)	1.52035	6.7632	1.8636	2.44048e-08	1.46677e-07
Os11g0274700	Hypothetical conserved gene. (Os11t0274700-01)	1.79785	7.9417	1.86035	0.00046023	0.00136652
Os11g0702100	Similar to Class III chitinase homologue (OsChib3H-h) (Fragment). (Os11t0702100-01)	0.673449	3.01239	1.85812	0.000873841	0.00244013
Os03g0386500	Similar to Trehalose-6-phosphate phosphatase. (Os03t0386500-01)	0.355072	1.57847	1.85715	1.32117e-06	6.17758e-06
Os04g0640600	Shikimate kinase. (Os04t0640600-01);Similar to OSIGBa0138H21-OSIGBa0138E01.13 protein. (Os04t0640600-02)	3.15736	13.9136	1.85442	1.42462e-27	5.39813e-26
Os11g0183900	Similar to Aspartic proteinase Asp1 precursor (EC 3.4.23.-) (OsAsp1) (Nucellin- like protein). (Os11t0183900-01);Similar to Nucellin-like aspartic protease (Fragment). (Os11t0183900-02)	9.44467	41.6884	1.85438	4.34191e-48	4.87117e-46
Os08g0369800	Hypothetical conserved gene. (Os08t0369800-01)	0.500785	2.21315	1.85025	0.00519481	0.0120385
Os03g0326100	Phospholipid-transporting ATPase 1 (EC 3.6.3.1) (Aminophospholipid flippase 1). (Os03t0326100-01)	1.73874	7.6522	1.84877	2.54782e-16	3.73789e-15
Os04g0616600	Serine/threonine protein kinase-related domain containing protein. (Os04t0616600-01)	1.04425	4.65265	1.84873	2.11187e-09	1.46525e-08
Os03g0838400	Ammonium transporter. (Os03t0838400-01);Similar to Ammonium transporter. (Os03t0838400-02)	3.03017	13.2867	1.84319	1.16672e-14	1.44493e-13
Os03g0194900	Uncharacterised conserved protein UCP037471 domain containing protein. (Os03t0194900-01);Similar to membrane protein. (Os03t0194900-02);Uncharacterised conserved protein UCP037471 domain containing protein. (Os03t0194900-03)	17.7394	77.5374	1.84116	5.30808e-20	1.07192e-18
Os10g0134500	NB-ARC domain containing protein. (Os10t0134500-00)	1.67921	7.27853	1.83948	4.75339e-20	9.70178e-19
Os09g0448200	Similar to High-affinity potassium transporter. (Os09t0448200-01);Similar to High-affinity potassium transporter. (Os09t0448200-02)	13.4022	58.5424	1.83911	6.6169e-73	1.57749e-70
Os03g0194100	C2 calcium-dependent membrane targeting domain containing protein. (Os03t0194100-01)	3.64703	15.8889	1.83797	8.43466e-25	2.58537e-23
Os03g0153900	Aromatic-ring hydroxylase family protein. (Os03t0153900-01)	2.29691	10.0028	1.83474	3.98511e-19	7.47588e-18
Os06g0163000	Similar to Heat shock protein STI (Stress inducible protein) (GmSTI). (Os06t0163000-01);Hypothetical conserved gene. (Os06t0163000-02);Similar to Heat shock protein STI (Stress inducible protein) (GmSTI). (Os06t0163000-03)	2.5344	11.018	1.83225	8.30209e-14	9.36304e-13
Os06g0591400	Conserved hypothetical protein. (Os06t0591400-01)	108.904	477.354	1.82987	9.25914e-09	5.9083e-08
Os12g0639600	Similar to Hedgehog-interacting-like protein. (Os12t0639600-01);Six-bladed beta-propeller, TolB-like domain containing protein. (Os12t0639600-02)	9.25877	40.2587	1.82978	7.84171e-38	5.32028e-36
Os01g0601700	Leucine-rich repeat domain containing protein. (Os01t0601700-01)	0.545021	2.36874	1.82899	1.52555e-06	7.0716e-06
Os10g0553300	Similar to Trehalose-6-phosphate phosphatase. (Os10t0553300-01)	0.867102	3.73886	1.8284	3.16987e-15	4.1377e-14
Os04g0356600	Similar to OSIGBa0105P02.3 protein. (Os04t0356600-01)	3.47281	15.1089	1.82816	3.39314e-06	1.48656e-05
Os10g0124400	Hypothetical conserved gene. (Os10t0124400-00)	1.2864	5.55776	1.8262	4.43469e-10	3.36077e-09
Os09g0452900	Glycosyl transferase, family 31 protein. (Os09t0452900-01)	5.61477	24.2809	1.82404	1.37695e-38	9.76664e-37
Os08g0356500	Protein of unknown function DUF247, plant family protein. (Os08t0356500-01)	3.07321	13.3031	1.82322	2.41174e-10	1.89376e-09
Os01g0663400	Similar to Aspartic proteinase oryzasin 1 precursor (EC 3.4.23.-). (Os01t0663400-01);Similar to aspartic proteinase oryzasin-1. (Os01t0663400-02)	2.33657	10.0233	1.81816	4.64297e-35	2.72002e-33
Os07g0686800	Similar to Serine/threonine protein kinase-like. (Os07t0686800-01)	0.711797	3.03525	1.81546	2.61118e-09	1.78641e-08
Os03g0743500	Calcium-binding EF-hand domain containing protein. (Os03t0743500-01);Similar to Calmodulin 1 (Fragment). (Os03t0743500-02)	9.93458	42.7367	1.81526	3.09556e-18	5.33488e-17
Os06g0244000	Similar to anthranilic acid methyltransferase 3. (Os06t0244000-01)	1.75218	7.51168	1.815	0.0120687	0.0253314
Os07g0121800	Protein of unknown function DUF1719, Oryza sativa domain containing protein. (Os07t0121800-01)	1.46543	6.31479	1.81468	1.04622e-05	4.20867e-05
Os04g0631800	Similar to H0105C05.10 protein. (Os04t0631800-00)	1.26138	5.44224	1.81441	1.67332e-14	2.02986e-13
Os04g0674700	Similar to AMP-binding protein (Adenosine monophosphate binding protein 5 AMPBP5). (Os04t0674700-01)	3.94753	16.9341	1.8123	1.81449e-17	2.91082e-16
Os05g0149400	ACC oxidase, Ethylene biosynthesis (Os05t0149400-01)	18.4138	79.2272	1.81124	1.46612e-09	1.03948e-08
Os06g0168500	Similar to Syntaxin-like protein (Fragment). (Os06t0168500-01)	20.6832	88.4465	1.80982	2.96751e-38	2.07907e-36
Os04g0680400	Similar to H0901F07.3 protein. (Os04t0680400-01)	6.29183	26.9076	1.80742	6.62931e-51	8.18649e-49
Os07g0537900	Similar to SRK3 gene. (Os07t0537900-01);Hypothetical conserved gene. (Os07t0537900-02)	1.76498	7.5464	1.80541	9.44966e-11	7.74241e-10
Os01g0375200	Similar to shikimate biosynthesis protein aroDE. (Os01t0375200-01);Similar to shikimate biosynthesis protein aroDE. (Os01t0375200-02);Similar to shikimate biosynthesis protein aroDE. (Os01t0375200-03)	2.76024	11.7492	1.80364	1.23544e-25	4.0703e-24
Os08g0327400	Similar to Enoyl-ACP reductase (Fragment). (Os08t0327400-01)	1.41628	6.04369	1.8027	7.06727e-18	1.17434e-16
Os06g0647400	Similar to Lysosomal Pro-X carboxypeptidase. (Os06t0647400-02)	12.574	53.5197	1.80161	1.90522e-51	2.44052e-49
Os10g0561300	Similar to Monosaccharid transporter. (Os10t0561300-01)	5.33583	22.6869	1.79932	6.00561e-25	1.87272e-23
Os01g0690600	Conserved hypothetical protein. (Os01t0690600-01)	0.702386	2.99862	1.79734	3.83767e-14	4.49036e-13
Os12g0109700	Protein of unknown function DUF2985 domain containing protein. (Os12t0109700-01)	0.472578	1.98378	1.79612	2.07742e-06	9.41116e-06
Os01g0963000	Similar to Peroxidase BP 1 precursor. (Os01t0963000-01);Similar to Peroxidase BP 1 precursor. (Os01t0963000-04)	18.0507	76.703	1.78673	2.14571e-09	1.48813e-08
Os05g0550700	Protein kinase, catalytic domain domain containing protein. (Os05t0550700-00)	1.18268	4.97787	1.78328	6.14098e-05	0.000214903
Os03g0667100	Similar to NPR1-like protein. (Os03t0667100-01);Ankyrin domain containing protein. (Os03t0667100-02);Similar to BTB/POZ domain containing protein, expressed. (Os03t0667100-03)	11.9739	50.2437	1.77888	1.48944e-09	1.05341e-08
Os02g0227700	Serine/threonine protein kinase-related domain containing protein. (Os02t0227700-01)	0.767916	3.20916	1.77691	5.16323e-09	3.40218e-08
Os09g0572700	Similar to Blue copper-binding protein. (Os09t0572700-01);Cupredoxin domain containing protein. (Os09t0572700-02)	9.51112	39.7828	1.77645	4.64052e-44	4.40081e-42
Os09g0467200	Similar to Glutathione S-transferase GST 23 (EC 2.5.1.18) (Fragment). (Os09t0467200-01)	87.1129	364.237	1.77577	1.12572e-39	8.51233e-38
Os01g0670100	Serine/threonine protein kinase-related domain containing protein. (Os01t0670100-01)	0.995834	4.15757	1.77214	5.97935e-21	1.32262e-19
Os06g0207000	Fumble domain containing protein. (Os06t0207000-01)	9.16857	38.208	1.77156	6.19649e-50	7.3863e-48
Os07g0534500	Gnk2-homologous domain domain containing protein. (Os07t0534500-01)	1.59612	6.64158	1.76984	2.05122e-11	1.8056e-10
Os01g0960200	Hypothetical conserved gene. (Os01t0960200-00)	2.02727	8.49987	1.76672	1.16519e-12	1.1581e-11
Os07g0597200	Protein kinase, core domain containing protein. (Os07t0597200-01);Protein kinase, core domain containing protein. (Os07t0597200-02)	1.47051	6.11621	1.76426	2.9964e-08	1.77417e-07
Os06g0676700	Similar to High pI alpha-glucosidase. (Os06t0676700-01);Similar to High pI alpha-glucosidase. (Os06t0676700-02);Similar to High pI alpha-glucosidase. (Os06t0676700-03)	0.470269	1.96972	1.76331	0.0110249	0.0234153
Os12g0131400	Hypothetical conserved gene. (Os12t0131400-01)	1.01397	4.21857	1.76032	1.03456e-11	9.3563e-11
Os08g0453700	Similar to ATRBOH F (ARABIDOPSIS THALIANA RESPIRATORY BURST OXIDASE PROTEIN F); NAD(P)H oxidase. (Os08t0453700-00)	8.4626	34.9088	1.75847	5.4469e-45	5.34263e-43
Os08g0384500	ABC transporter-like domain containing protein. (Os08t0384500-01)	18.7184	77.5019	1.75694	2.79051e-15	3.66481e-14
Os07g0106200	Similar to Hexose transporter. (Os07t0106200-02);Similar to Monosaccharide transporter 3. (Os07t0106200-03)	28.5365	118.307	1.75687	1.28764e-15	1.74584e-14
Os02g0612200	NB-ARC domain containing protein. (Os02t0612200-01)	0.311945	1.28754	1.75447	1.13909e-05	4.55982e-05
Os04g0266900	Transketolase C-terminal-like domain containing protein. (Os04t0266900-01)	0.602858	2.46859	1.75127	2.33909e-08	1.41027e-07
Os01g0615100	Similar to Substilin /chymotrypsin-like inhibitor (Proteinase inhibitor). (Os01t0615100-01)	5.69071	23.46	1.75045	7.21471e-05	0.000249276
Os05g0186300	Similar to NADP-malic enzyme. (Os05t0186300-01);Non-protein coding transcript. (Os05t0186300-03)	1.44553	5.93728	1.74922	1.67632e-19	3.22579e-18
Os04g0449500	Similar to H0818E04.12 protein. (Os04t0449500-01)	2.38776	9.7837	1.74853	7.3083e-40	5.55075e-38
Os02g0177600	4-coumarate:coenzyme A ligase, Lignin biosynthesis, Defense against wounding (Os02t0177600-01)	35.9846	148.387	1.74758	5.98974e-19	1.10315e-17
Os01g0949700	Glutathione S-transferase, C-terminal domain containing protein. (Os01t0949700-01)	0.998967	4.10101	1.74554	2.01999e-11	1.77993e-10
Os07g0108200	Similar to transparent testa 12 protein. (Os07t0108200-00)	0.628423	2.59517	1.74553	3.59836e-07	1.8301e-06
Os07g0695800	Similar to 2-oxoglutarate dehydrogenase, E1 component. (Os07t0695800-01);Similar to OSIGBa0096P03.7 protein. (Os07t0695800-02)	5.22424	21.3704	1.7445	1.89802e-44	1.80997e-42
Os01g0530300	SANT associated domain containing protein. (Os01t0530300-01)	1.0877	4.47888	1.7411	5.61143e-05	0.000198476
Os03g0122300	Similar to Flavanone 3-hydroxylase-like protein. (Os03t0122300-01);Similar to Oxidoreductase, 2OG-Fe oxygenase family protein, expressed. (Os03t0122300-02)	5.15503	21.0283	1.73915	7.12707e-22	1.71579e-20
Os06g0293500	Conserved hypothetical protein. (Os06t0293500-01)	0.257125	1.05081	1.73843	1.11904e-05	4.48267e-05
Os03g0405500	Similar to PDI-like protein. (Os03t0405500-01);Hypothetical conserved gene. (Os03t0405500-02)	33.8043	137.284	1.73816	3.82938e-14	4.48371e-13
Os02g0228300	Protein kinase, core domain containing protein. (Os02t0228300-01)	95.7931	390.892	1.73694	1.41949e-22	3.6585e-21
Os08g0498100	Similar to Caffeoyl-CoA O-methyltransferase 2 (EC 2.1.1.104) (Trans-caffeoyl-CoA 3-O-methyltransferase 2) (CCoAMT-2) (CCoAOMT-2). (Os08t0498100-01)	62.2949	253.549	1.73653	1.97262e-39	1.45322e-37
Os12g0131200	Similar to zinc finger (DHHC type) family protein. (Os12t0131200-00)	0.85639	3.48335	1.7332	2.72555e-05	0.000101926
Os11g0502700	Glycosyl transferase, family 31 domain containing protein. (Os11t0502700-01)	2.80243	11.4479	1.73297	0.00391672	0.00934796
Os11g0210201	Conserved hypothetical protein. (Os11t0210201-00)	2.22838	9.07941	1.7323	3.18694e-08	1.87857e-07
Os11g0226933	NB-ARC domain containing protein. (Os11t0226933-01)	48.9347	199.306	1.7309	2.40548e-06	1.07745e-05
Os08g0198900	Conserved hypothetical protein. (Os08t0198900-01)	0.712786	2.87446	1.73009	4.7277e-11	4.00152e-10
Os03g0231600	Similar to Branched-chain-amino-acid aminotransferase 3, chloroplast precursor (EC 2.6.1.42) (Atbcat-3). (Os03t0231600-01)	5.44764	22.021	1.72944	1.66432e-11	1.48174e-10
Os08g0201500	Similar to SHR5-receptor-like kinase (Fragment). (Os08t0201500-01)	1.55955	6.30775	1.72647	4.7933e-05	0.000171482
Os06g0270200	Similar to Potassium transporter 24. (Os06t0270200-00)	2.06842	8.36297	1.72204	2.78311e-09	1.89873e-08
Os08g0176200	Serine/threonine protein kinase-related domain containing protein. (Os08t0176200-01)	1.49638	6.03227	1.72141	1.39307e-05	5.49714e-05
Os03g0364500	Similar to plectin-related. (Os03t0364500-01)	3.09038	12.404	1.71993	5.71727e-18	9.59306e-17
Os02g0526400	Similar to ATP-dependent Clp protease ATP-binding subunit. (Os02t0526400-01)	27.7616	110.782	1.71797	1.05701e-09	7.64586e-09
Os01g0721400	NB-ARC domain containing protein. (Os01t0721400-01)	0.397047	1.57975	1.71554	1.36579e-07	7.39317e-07
Os02g0550800	Ammonium transporter family protein. (Os02t0550800-01)	2.49252	10.0332	1.714	2.50098e-05	9.42467e-05
Os03g0277600	Similar to (clone wusl1032) mRNA sequence. (Os03t0277600-01)	6.91278	28.0064	1.71275	0.00824813	0.0181605
Os04g0226600	Similar to OSIGBa0135L04.3 protein. (Os04t0226600-01)	4.63039	18.5274	1.71133	3.72095e-24	1.09367e-22
Os11g0124500	Protein of unknown function DUF607 family protein. (Os11t0124500-01)	0.654856	2.65073	1.71072	0.000188484	0.000602032
Os01g0218100	Helix-loop-helix DNA-binding domain containing protein. (Os01t0218100-01)	1.44219	5.76481	1.7085	3.12374e-22	7.72609e-21
Os08g0520900	Similar to Isoamylase (Fragment). (Os08t0520900-00)	0.873065	3.49075	1.70553	1.55392e-13	1.6903e-12
Os08g0470200	Similar to Nectarin III. (Os08t0470200-01);Similar to carbonic anhydrase. (Os08t0470200-02)	1.50724	6.0222	1.70433	0.000190018	0.000606258
Os12g0131150	Similar to Glucosamine-fructose-6-phosphate aminotransferase, isomerizing family protein, expressed. (Os12t0131150-00)	8.05937	32.2311	1.69942	9.88755e-16	1.35343e-14
Os06g0541600	Conserved hypothetical protein. (Os06t0541600-00)	1.00469	3.98567	1.69812	0.00065548	0.00188149
Os07g0580900	Similar to GGDP synthase. (Os07t0580900-01);Similar to GGDP synthase. (Os07t0580900-02)	14.2208	56.3612	1.69743	3.40185e-30	1.49342e-28
Os01g0925700	Similar to predicted protein. (Os01t0925700-01)	11.3648	44.9523	1.69654	3.60327e-43	3.25527e-41
Os10g0135100	NB-ARC domain containing protein. (Os10t0135100-00)	2.58773	10.1982	1.69626	9.66297e-18	1.58722e-16
Os01g0115566	Similar to Receptor-like kinase. (Os01t0115566-00)	3.00861	11.8959	1.69618	4.773e-13	4.94439e-12
Os01g0691000	Similar to Acidic endochitinase SE2 precursor (EC 3.2.1.14). (Os01t0691000-01)	0.331643	1.32161	1.69319	0.00107065	0.00292126
Os03g0757900	Similar to UDP-glucose 6-dehydrogenase (EC 1.1.1.22) (UDP-Glc dehydrogenase) (UDP-GlcDH) (UDPGDH). (Os03t0757900-01)	24.3194	96.066	1.69306	8.90409e-35	5.18097e-33
Os03g0557900	Hypothetical gene. (Os03t0557900-00)	0.92485	3.66189	1.68587	2.96118e-07	1.52593e-06
Os03g0672300	Similar to Pyruvate kinase. (Os03t0672300-01)	0.93516	3.69185	1.68143	1.34439e-13	1.47359e-12
Os07g0130800	Protein kinase, catalytic domain domain containing protein. (Os07t0130800-01)	5.65409	22.1044	1.67878	2.62391e-31	1.23058e-29
Os01g0793900	Conserved hypothetical protein. (Os01t0793900-01)	3.37394	13.1114	1.67659	7.75996e-11	6.42236e-10
Os08g0127100	Amino acid transporter, transmembrane family protein. (Os08t0127100-01);Amino acid transporter, transmembrane family protein. (Os08t0127100-02)	36.344	142.211	1.67589	6.59741e-07	3.24483e-06
Os02g0536500	Similar to H0622F05.5 protein. (Os02t0536500-01)	8.75956	34.1711	1.67464	4.80107e-14	5.557e-13
Os04g0307500	Similar to OSIGBa0113B06.2 protein. (Os04t0307500-01)	18.5863	72.4737	1.67368	5.0363e-08	2.8863e-07
Os02g0134000	Similar to bifunctional coenzyme A synthase. (Os02t0134000-00)	5.03109	19.5471	1.67215	3.62268e-18	6.18125e-17
Os11g0226966	Hypothetical conserved gene. (Os11t0226966-00)	25.3359	99.1949	1.67044	0.000244243	0.00076337
Os12g0486900	Similar to Protein kinase domain containing protein, expressed. (Os12t0486900-01)	0.608904	2.36824	1.66841	3.51043e-07	1.78697e-06
Os08g0542000	Similar to Methionine aminopeptidase. (Os08t0542000-01)	10.8435	41.8738	1.66504	2.01272e-20	4.24948e-19
Os11g0242100	Beta-glucosidase, GBA2 type domain containing protein. (Os11t0242100-01);Beta-glucosidase, GBA2 type domain containing protein. (Os11t0242100-02)	8.37052	32.3256	1.66076	3.37675e-42	2.95724e-40
Os10g0537800	Peptidase aspartic, catalytic domain containing protein. (Os10t0537800-01)	2.72062	10.5185	1.65344	0.000935849	0.00259387
Os11g0227800	NB-ARC domain containing protein. (Os11t0227800-01)	2.31421	8.86188	1.65118	2.88373e-22	7.1738e-21
Os09g0454600	Similar to Mitochondrial phosphate transporter (Fragment). (Os09t0454600-00)	1.82696	7.01936	1.65084	2.45937e-09	1.68793e-08
Os03g0153500	Similar to FAD binding domain containing protein, expressed. (Os03t0153500-00)	0.788576	3.04563	1.64999	4.28949e-06	1.85044e-05
Os01g0735450	Hypothetical protein. (Os01t0735450-01)	0.95219	3.65009	1.64822	1.76756e-12	1.72289e-11
Os01g0734800	UDP-glucuronosyl/UDP-glucosyltransferase family protein. (Os01t0734800-01);UDP-glucuronosyl/UDP-glucosyltransferase family protein. (Os01t0734800-02)	4.35844	16.6714	1.64801	8.08716e-18	1.33477e-16
Os03g0374400	SNARE associated Golgi protein domain containing protein. (Os03t0374400-01)	1.61897	6.21388	1.64646	1.02788e-16	1.55724e-15
Os09g0313600	Disease resistance protein domain containing protein. (Os09t0313600-00)	3.37534	12.876	1.64316	1.53633e-12	1.50885e-11
Os03g0750700	Six-bladed beta-propeller, TolB-like domain containing protein. (Os03t0750700-01)	10.7058	40.8867	1.64116	1.43988e-11	1.28929e-10
Os01g0802100	Similar to 4-diphosphocytidyl-2-C-methyl-D-erythritol kinase, chloroplast precursor (EC 2.7.1.148) (CMK) (4-(cytidine-5'-diphospho)-2-C-methyl- D-erythritol kinase) (CDPMEK). (Os01t0802100-01)	14.4868	55.1828	1.64104	1.60431e-39	1.1973e-37
Os01g0555200	Asp/Glu racemase family protein. (Os01t0555200-01)	2.64196	10.0832	1.63943	4.77001e-29	1.94946e-27
Os10g0469600	Similar to Leucine Rich Repeat family protein, expressed. (Os10t0469600-01)	2.24686	8.54073	1.63503	3.48662e-10	2.67297e-09
Os09g0471550	EGF-like calcium-binding domain containing protein. (Os09t0471550-01)	1.2192	4.64163	1.63396	0.00534747	0.0123555
Os01g0901600	Similar to 4-coumarate--CoA ligase-like 6. (Os01t0901600-01)	1.85758	7.02371	1.63239	8.37129e-16	1.16163e-14
Os12g0127200	Harpin-induced 1 domain containing protein. (Os12t0127200-01)	0.686931	2.59107	1.6303	0.00312782	0.00763279
Os01g0162200	Leucine-rich repeat domain containing protein. (Os01t0162200-00)	3.27212	12.4014	1.62722	4.17008e-06	1.8021e-05
Os03g0150600	Pi transporter, Pi homeostasis (Os03t0150600-01);Similar to Isoform 2 of Inorganic phosphate transporter 1-1. (Os03t0150600-02)	42.3889	160.273	1.62619	0.00014846	0.000483643
Os02g0121700	Terpenoid synthase domain containing protein. (Os02t0121700-01)	1.49493	5.72342	1.6237	0.018829	0.0374985
Os06g0203600	Chalcone isomerase domain containing protein. (Os06t0203600-01)	1.08111	4.08282	1.62367	4.96106e-14	5.72673e-13
Os04g0573900	Similar to cDNA clone:001-036-C03, full insert sequence. (Os04t0573900-01);Similar to cDNA clone:001-036-C03, full insert sequence. (Os04t0573900-02);Similar to cytochrome P450. (Os04t0573900-03)	6.96302	26.1938	1.62345	8.06748e-26	2.69413e-24
Os01g0864200	Conserved hypothetical protein. (Os01t0864200-01)	2.21886	8.30434	1.62216	1.26957e-06	5.94928e-06
Os06g0297400	Conserved hypothetical protein. (Os06t0297400-03)	5.72129	21.4854	1.62134	6.10865e-33	3.20657e-31
Os12g0562400	Similar to Phospholipase C (Fragment). (Os12t0562400-00)	2.47769	9.26056	1.6156	3.79304e-17	5.95678e-16
Os07g0538200	Serine/threonine protein kinase-related domain containing protein. (Os07t0538200-01);Serine/threonine protein kinase-related domain containing protein. (Os07t0538200-02)	5.82283	21.7511	1.61366	9.28654e-31	4.21702e-29
Os04g0684100	Hypothetical conserved gene. (Os04t0684100-01);Hypothetical conserved gene. (Os04t0684100-02)	1.32296	4.92316	1.6039	3.26308e-10	2.51169e-09
Os04g0463500	Similar to Anthranilate synthase beta chain. (Os04t0463500-01)	17.2554	63.9574	1.60242	8.86364e-43	7.92418e-41
Os02g0625500	Similar to Adenosine kinase-like protein (Fragment). (Os02t0625500-01);Similar to Adenosine kinase-like protein (Fragment). (Os02t0625500-02)	40.9796	151.934	1.59966	3.98823e-39	2.88852e-37
Os06g0222400	Similar to DRE-binding protein 2. (Os06t0222400-01)	28.2823	104.204	1.5937	1.5233e-41	1.27549e-39
Os11g0684000	Similar to Transcription factor MYB21 (Myb-related protein 21) (AtMYB21) (Myb homolog 3) (AtMyb3). (Os11t0684000-01)	4.39273	16.1259	1.58671	3.27964e-10	2.52331e-09
Os04g0371000	Four-helical cytokine family protein. (Os04t0371000-00)	36.8728	134.556	1.58587	6.53972e-07	3.21738e-06
Os07g0198300	Bifunctional inhibitor/plant lipid transfer protein/seed storage domain containing protein. (Os07t0198300-01)	7.66204	28.0923	1.58579	1.04732e-17	1.71378e-16
Os06g0294600	Cytochrome P450 family protein. (Os06t0294600-02)	15.5377	57.3408	1.58455	0.000435412	0.00129957
Os05g0576500	Hypothetical conserved gene. (Os05t0576500-01);Hypothetical conserved gene. (Os05t0576500-02)	4.26018	15.595	1.5836	5.77329e-42	4.93027e-40
Os11g0492100	Similar to NB-ARC domain containing protein, expressed. (Os11t0492100-01)	2.17509	7.95627	1.58319	9.83894e-08	5.43214e-07
Os09g0475500	Protein of unknown function DUF246, plant family protein. (Os09t0475500-01)	3.9824	14.5394	1.58173	1.37294e-36	8.6961e-35
Os11g0133700	Similar to Glucosamine-fructose-6-phosphate aminotransferase, isomerizing family protein, expressed. (Os11t0133700-01)	18.3886	67.1635	1.58122	9.89717e-20	1.95046e-18
Os01g0734466	Similar to NAD(P)H oxidase (Fragment). (Os01t0734466-01)	2.82318	10.2843	1.58039	2.6203e-17	4.15688e-16
Os01g0623500	ATPase, AAA-type, core domain containing protein. (Os01t0623500-01)	11.5273	42.0143	1.57971	4.38509e-34	2.43592e-32
Os09g0471400	Similar to WAK80 - OsWAK receptor-like protein kinase. (Os09t0471400-01)	8.4218	30.8016	1.57865	2.69006e-05	0.00010073
Os03g0389700	3-Deoxy-D-arabino-heptulosonate 7-phosphate synthase, Chorismate biosynthesis (Os03t0389700-01)	3.17664	11.5795	1.5781	1.99022e-14	2.39399e-13
Os10g0491000	Plant Basic Secretory Protein family protein. (Os10t0491000-01)	22.4402	81.6469	1.57601	1.27682e-35	7.71713e-34
Os02g0551700	Protein of unknown function DUF668 domain containing protein. (Os02t0551700-01)	5.16648	18.7373	1.57167	2.037e-35	1.2183e-33
Os01g0891700	Leucine-rich repeat, N-terminal domain containing protein. (Os01t0891700-01)	3.32832	12.0908	1.57106	8.08242e-10	5.9263e-09
Os01g0337500	Similar to H+-pyrophosphatase (Fragment). (Os01t0337500-00)	0.669741	2.43895	1.5672	0.0165037	0.0333827
Os01g0564300	Peptidyl-prolyl cis-trans isomerase, FKBP-type domain containing protein. (Os01t0564300-01)	23.2898	84.1756	1.56695	3.31566e-07	1.69688e-06
Os09g0532000	Senescence-inducible chloroplast protein, Activation of the chlorophll-degrading pathway during leaf senescence (Os09t0532000-01)	3.06438	11.0827	1.56613	4.53865e-06	1.95155e-05
Os08g0371200	Carotenoid oxygenase domain containing protein. (Os08t0371200-01)	10.9307	39.6685	1.56312	3.68538e-05	0.000134968
Os02g0738600	Similar to CEL5=CELLULASE 5 (Fragment). (Os02t0738600-01)	0.966529	3.4777	1.56212	3.29553e-10	2.5344e-09
Os04g0127100	Peptidase S8, subtilisin-related domain containing protein. (Os04t0127100-01)	41.0347	148.002	1.56133	1.7772e-05	6.87528e-05
Os10g0114300	Similar to NADPH-dependent codeinone reductase (EC 1.1.1.247). (Os10t0114300-01)	6.4107	23.1056	1.56103	4.59325e-20	9.39727e-19
Os04g0405300	Similar to Stem secoisolariciresinol dehydrogenase (Fragment). (Os04t0405300-01)	3.50609	12.6466	1.55961	5.15476e-08	2.94938e-07
Os07g0175600	Plant lipid transfer protein and hydrophobic protein, helical domain containing protein. (Os07t0175600-01)	2.09811	7.56964	1.55778	2.30164e-08	1.38818e-07
Os12g0639800	Similar to CDS_VAMP. (Os12t0639800-00)	2.9847	10.7042	1.55551	8.04953e-14	9.08417e-13
Os08g0398300	ABC transporter-like domain containing protein. (Os08t0398300-01)	1.30998	4.70485	1.55441	5.51401e-13	5.67775e-12
Os12g0149900	IQ calmodulin-binding region domain containing protein. (Os12t0149900-01);IQ calmodulin-binding region domain containing protein. (Os12t0149900-02)	13.8165	49.8141	1.55337	5.72082e-09	3.74801e-08
Os03g0773300	Protein kinase, core domain containing protein. (Os03t0773300-01);Similar to wound and phytochrome signaling involved receptor like kinase. (Os03t0773300-02)	12.228	43.7656	1.5517	5.04735e-27	1.84336e-25
Os03g0152000	Heavy metal transport/detoxification protein domain containing protein. (Os03t0152000-01)	0.717882	2.59749	1.55166	3.37324e-05	0.000124332
Os11g0598500	NB-ARC domain containing protein. (Os11t0598500-00)	1.79992	6.39262	1.55124	7.43203e-06	3.07029e-05
Os07g0250900	Harpin-induced 1 domain containing protein. (Os07t0250900-01)	1.76856	6.34333	1.55046	6.94951e-08	3.91623e-07
Os03g0816800	Protein of unknown function DUF567 family protein. (Os03t0816800-01)	1.14629	4.04916	1.54808	3.99716e-07	2.02036e-06
Os11g0109500	Staphylococcal nuclease (SNase-like), OB-fold domain containing protein. (Os11t0109500-01)	0.982288	3.50442	1.54719	8.92302e-07	4.29632e-06
Os12g0222800	Leucine-rich repeat, N-terminal domain containing protein. (Os12t0222800-00)	1.36712	4.85472	1.54703	6.09824e-05	0.000213653
Os01g0660300	Similar to Pyruvate kinase. (Os01t0660300-01)	1.60919	5.79641	1.54673	1.34624e-12	1.33035e-11
Os05g0181700	Conserved hypothetical protein. (Os05t0181700-01)	1.00646	3.59843	1.54549	3.85818e-05	0.000140666
Os07g0678600	Similar to Serine/threonine protein kinase. (Os07t0678600-01);Similar to cDNA clone:J023141O10, full insert sequence. (Os07t0678600-02);Similar to cDNA clone:J023141O10, full insert sequence. (Os07t0678600-03)	16.1698	57.5946	1.54526	1.34288e-44	1.29498e-42
Os09g0394300	Glycoside hydrolase, family 9 protein. (Os09t0394300-01)	1.46891	5.19524	1.5449	2.72292e-10	2.11297e-09
Os10g0132500	Hypothetical conserved gene. (Os10t0132500-01)	0.279567	1.00088	1.5442	0.00833211	0.0183289
Os04g0469000	Heavy metal transport/detoxification protein domain containing protein. (Os04t0469000-01)	14.2475	51.1585	1.54237	0.00156136	0.00410047
Os04g0379600	Defence response, Rin4 domain containing protein. (Os04t0379600-01)	34.6384	123.322	1.54139	4.56282e-19	8.50389e-18
Os04g0630900	Similar to H0105C05.3 protein. (Os04t0630900-01)	9.9014	35.1317	1.54099	1.34619e-19	2.60806e-18
Os01g0798800	Protein of unknown function DUF594 family protein. (Os01t0798800-01)	0.563353	1.97179	1.53655	5.04031e-08	2.88678e-07
Os06g0675600	Similar to GRAB2 protein. (Os06t0675600-01)	1.35462	4.80701	1.53598	3.06095e-08	1.80927e-07
Os12g0105800	Tyrosine protein kinase domain containing protein. (Os12t0105800-01)	6.39821	22.6251	1.53484	7.32565e-41	5.98785e-39
Os01g0644000	Twin-arginine translocation pathway signal domain containing protein. (Os01t0644000-01);Twin-arginine translocation pathway signal domain containing protein. (Os01t0644000-02)	18.0241	63.6067	1.53421	3.47255e-06	1.51747e-05
Os08g0276000	Similar to Transmembrane 9 superfamily protein member 4. (Os08t0276000-01)	0.96858	3.41511	1.53387	1.12236e-09	8.07432e-09
Os03g0140200	Similar to Cytochrome P450 86A1 (EC 1.14.-.-) (CYPLXXXVI) (P450-dependent fatty acid omega-hydroxylase). (Os03t0140200-01)	1.01204	3.60849	1.5328	7.42921e-06	3.06987e-05
Os03g0571700	Similar to TRANSPARENT TESTA 12 protein. (Os03t0571700-01)	1.01838	3.61551	1.53134	3.77717e-08	2.20753e-07
Os03g0264400	Anthranilate synthase alpha 2 subunit. (Os03t0264400-01);Similar to Anthranilate synthase component I family protein, expressed. (Os03t0264400-02);Similar to Anthranilate synthase component I family protein, expressed. (Os03t0264400-03)	7.96237	28.0966	1.53057	2.39779e-33	1.28619e-31
Os02g0720700	Similar to Chloride channel protein CLC-f (AtCLC-f). Splice isoform 2. (Os02t0720700-01)	1.24685	4.39005	1.53	7.14598e-12	6.57346e-11
Os06g0224200	Thioredoxin fold domain containing protein. (Os06t0224200-01)	3.88652	13.7052	1.52919	4.90817e-20	9.99391e-19
Os01g0926700	Similar to secondary cell wall-related glycosyltransferase family 47. (Os01t0926700-00)	3.83148	13.4928	1.52664	5.58581e-14	6.4177e-13
Os02g0139100	Activator of Hsp90 ATPase, N-terminal domain containing protein. (Os02t0139100-01)	3.18386	11.1797	1.52551	1.00716e-10	8.23623e-10
Os09g0315100	Similar to Endoribonuclease Dicer homolog 2b. (Os09t0315100-01)	1.63597	5.76351	1.52543	2.40968e-16	3.54431e-15
Os03g0394900	Similar to nodulation protein-related. (Os03t0394900-01);Similar to predicted protein. (Os03t0394900-02)	0.45835	1.62011	1.52523	6.90835e-09	4.47986e-08
Os03g0192700	Similar to Myo-inositol-1-phosphate synthase. (Os03t0192700-01)	15.5773	54.6145	1.52274	1.65049e-27	6.24024e-26
Os01g0162300	Leucine-rich repeat, plant specific containing protein. (Os01t0162300-01)	2.46638	8.67051	1.52139	2.75992e-06	1.22603e-05
Os04g0154800	Protein of unknown function DUF594 family protein. (Os04t0154800-01)	2.17761	7.66343	1.52047	0.000116322	0.000386426
Os02g0185300	Cytochrome P450 family protein. (Os02t0185300-01)	0.597348	2.1041	1.51966	6.99661e-06	2.91497e-05
Os03g0759000	Similar to F16A14.19. (Os03t0759000-01)	10.6237	37.1362	1.51771	1.54595e-47	1.67951e-45
Os02g0111600	Serine/threonine protein kinase-related domain containing protein. (Os02t0111600-01)	10.6734	37.5079	1.51588	0.00275534	0.00680019
Os05g0335800	TGF-beta receptor, type I/II extracellular region family protein. (Os05t0335800-01)	1.55105	5.3822	1.51448	2.04341e-08	1.24336e-07
Os07g0671500	Similar to Indole-3-acetic acid-amido synthetase GH3.17 (EC 6.3.2.-) (Auxin- responsive GH3-like protein 17) (AtGH3-17). (Os07t0671500-01);Similar to Indole-3-acetic acid-amido synthetase GH3.17 (EC 6.3.2.-) (Auxin- responsive GH3-like protein 17) (AtGH3-17). (Os07t0671500-02)	0.577302	2.01548	1.51308	1.24131e-05	4.94365e-05
Os05g0474800	WRKY transcription factor 70. (Os05t0474800-01)	0.948345	3.32064	1.51208	0.00189843	0.00489215
Os11g0211300	Similar to NBS-LRR disease resistance protein homologue (Fragment). (Os11t0211300-01)	0.512535	1.78444	1.51095	3.57741e-12	3.38699e-11
Os07g0611400	Protein kinase C-like, phorbol ester/diacylglycerol binding domain containing protein. (Os07t0611400-00)	10.3722	36.2081	1.50834	0.00477496	0.0111589
Os11g0229400	Similar to NBS-LRR protein (Fragment). (Os11t0229400-01)	4.79031	16.6108	1.50738	1.38797e-19	2.68597e-18
Os11g0275000	Similar to Dienelactone hydrolase family. (Os11t0275000-00)	4.03036	14.0683	1.50654	0.00110658	0.00300831
Os10g0142600	Protein kinase, catalytic domain domain containing protein. (Os10t0142600-00)	14.8288	51.3548	1.50348	9.28501e-28	3.52604e-26
Os12g0226700	Similar to Allyl alcohol dehydrogenase. (Os12t0226700-01)	45.033	155.541	1.50104	2.58901e-40	2.05742e-38
Os12g0623900	Similar to Ethylene-responsive methionine synthase (Fragment). (Os12t0623900-01);Similar to Methionine synthase protein. (Os12t0623900-02);Similar to Methionine synthase 2 enzyme. (Os12t0623900-03)	63.6486	220.094	1.49941	2.71269e-30	1.20009e-28
Os02g0600400	Similar to Glucose-6-phosphate dehydrogenase. (Os02t0600400-01)	14.4488	49.8698	1.49912	2.45985e-40	1.96387e-38
Os03g0291500	Asparagine synthetase, Biosynthesis of asparagine following the supply of ammonium (Os03t0291500-01)	9.58756	32.9954	1.49907	1.25591e-09	8.97116e-09
Os06g0557100	Serine/threonine protein kinase domain containing protein. (Os06t0557100-01);Serine/threonine protein kinase domain containing protein. (Os06t0557100-02)	10.4271	36.1029	1.49766	6.1134e-12	5.67839e-11
Os01g0162800	Hypothetical conserved gene. (Os01t0162800-00)	0.557177	1.93984	1.49615	2.66487e-10	2.07077e-09
Os01g0388200	Conserved hypothetical protein. (Os01t0388200-01)	1.3531	4.62609	1.49294	3.27013e-06	1.4367e-05
Os07g0653900	Hypothetical conserved gene. (Os07t0653900-01)	0.266692	0.929935	1.49294	0.000218208	0.000688519
Os05g0443800	Similar to Plastid division protein ftsZ1 precursor. (Os05t0443800-01)	0.715807	2.47937	1.49247	8.38338e-09	5.37947e-08
Os01g0929000	Similar to aminopeptidase. (Os01t0929000-01)	0.576339	1.97749	1.49203	0.000286354	0.000882928
Os10g0497700	Similar to Phytochelatin synthetase. (Os10t0497700-01);Similar to COBRA-like protein 4. (Os10t0497700-02)	1.8349	6.33515	1.49124	0.00022162	0.000698385
Os08g0476000	Conserved hypothetical protein. (Os08t0476000-01)	1.9321	6.6376	1.49031	1.95583e-12	1.89457e-11
Os04g0468600	Hypothetical conserved gene. (Os04t0468600-01);Heavy metal transport/detoxification protein domain containing protein. (Os04t0468600-02);Heavy metal transport/detoxification protein domain containing protein. (Os04t0468600-03);Similar to cDNA clone:006-303-A07, full insert sequence. (Os04t0468600-05);Similar to cDNA clone:006-303-A07, full insert sequence. (Os04t0468600-06)	24.0625	82.2358	1.48475	0.000144823	0.000472512
Os01g0776500	Peptidase cysteine/serine, trypsin-like domain containing protein. (Os01t0776500-01)	0.897644	3.04392	1.48277	7.39567e-09	4.77423e-08
Os03g0700700	Similar to Lipoxygenase (Fragment). (Os03t0700700-01);Similar to Lipoxygenase. (Os03t0700700-02);Similar to Lipoxygenase. (Os03t0700700-03);Similar to Lipoxygenase. (Os03t0700700-04)	3.31597	11.3043	1.48046	9.60191e-13	9.60471e-12
Os01g0130200	Hypothetical conserved gene. (Os01t0130200-00)	5.67717	19.3611	1.4786	0.000368577	0.00111267
Os03g0777000	Similar to NAC-domain containing protein 19 (ANAC019) (ANAC) (Abscicic-acid- responsive NAC). (Os03t0777000-01)	1.01991	3.44259	1.47546	8.39548e-07	4.05482e-06
Os07g0635300	Similar to Cytochrome P450. (Os07t0635300-01)	4.22813	14.3645	1.47497	1.01608e-17	1.6674e-16
Os12g0635400	VQ domain containing protein. (Os12t0635400-01)	0.815914	2.7657	1.47472	5.45469e-05	0.00019341
Os01g0602500	Cytochrome P450 family protein. (Os01t0602500-01)	6.55261	22.2746	1.47304	2.41311e-24	7.2162e-23
Os02g0626100	Similar to Phenylalanine ammonia-lyase. (Os02t0626100-01);Similar to Phenylalanine ammonia-lyase. (Os02t0626100-02);Similar to Phenylalanine ammonia-lyase. (Os02t0626100-03);Non-protein coding transcript. (Os02t0626100-04)	35.2853	120.697	1.47205	1.60975e-05	6.2827e-05
Os02g0615500	Protein kinase, core domain containing protein. (Os02t0615500-01);Hypothetical conserved gene. (Os02t0615500-02)	21.1622	71.8243	1.47195	5.85881e-18	9.81136e-17
Os06g0686400	Bifunctional inhibitor/plant lipid transfer protein/seed storage domain containing protein. (Os06t0686400-01);Bifunctional inhibitor/plant lipid transfer protein/seed storage domain containing protein. (Os06t0686400-02)	1.90987	6.45895	1.46691	1.08192e-15	1.47624e-14
Os01g0706500	Ribosomal protein L28e domain containing protein. (Os01t0706500-00)	1.66055	5.59251	1.46437	7.11917e-07	3.47952e-06
Os03g0795300	Similar to Extensin protein-like. (Os03t0795300-01)	2.13328	7.16341	1.4637	1.57508e-07	8.44356e-07
Os04g0581300	Similar to Mitochondrial import inner membrane translocase subunit TIM13. (Os04t0581300-01)	1.19518	4.06302	1.46337	8.04523e-05	0.000275312
Os03g0299200	Similar to Alcohol dehydrogenase (Fragment). (Os03t0299200-01)	3.74603	12.656	1.46093	0.000437594	0.00130518
Os03g0321700	Similar to WRKY transcription factor 55. (Os03t0321700-01)	4.14983	13.9515	1.45919	1.79661e-12	1.75021e-11
Os10g0125700	NB-ARC domain containing protein. (Os10t0125700-00)	0.212895	0.711247	1.45871	0.000394724	0.00118722
Os05g0367400	Thiamin pyrophosphokinase, eukaryotic domain containing protein. (Os05t0367400-01)	2.51778	8.39465	1.45591	1.46568e-12	1.44257e-11
Os04g0688500	Peroxidase (EC 1.11.1.7). (Os04t0688500-01)	204.531	680.992	1.45584	1.79275e-10	1.42465e-09
Os08g0278900	MIR domain containing protein. (Os08t0278900-01)	13.2876	44.5818	1.4555	2.67445e-07	1.38776e-06
Os05g0114000	Similar to PRLI-interacting factor F (Fragment). (Os05t0114000-01)	1.23012	4.10251	1.45479	2.54405e-06	1.13395e-05
Os05g0528000	Similar to RbohAOsp (Fragment). (Os05t0528000-01)	3.13932	10.5288	1.45454	4.63077e-09	3.07138e-08
Os06g0229200	Glycosyl transferase, family 31 protein. (Os06t0229200-01)	12.0273	40.2331	1.45353	9.79565e-36	5.9625e-34
Os03g0180900	Tify domain containing protein. (Os03t0180900-01)	6.31076	21.1202	1.45229	2.49592e-18	4.35391e-17
Os01g0595600	Alpha/beta hydrolase fold-1 domain containing protein. (Os01t0595600-01)	2.78114	9.28292	1.45045	1.64686e-07	8.8036e-07
Os06g0698812	Disease resistance protein domain containing protein. (Os06t0698812-00)	0.866666	2.93739	1.45002	9.84192e-06	3.9806e-05
Os01g0764400	Similar to Chorismate mutase, chloroplast precursor (EC 5.4.99.5) (CM-1). (Os01t0764400-01)	15.7363	52.4658	1.44969	1.32591e-47	1.44963e-45
Os11g0135000	Similar to Major facilitator superfamily antiporter. (Os11t0135000-01);Similar to Major facilitator superfamily antiporter. (Os11t0135000-02)	0.918009	3.05669	1.44586	2.8555e-08	1.697e-07
Os12g0518200	Similar to Integral membrane protein DUF6 containing protein. (Os12t0518200-01)	2.39865	8.0804	1.44543	0.0206587	0.040666
Os10g0450900	Similar to Glycine-rich cell wall structural protein 2 precursor. (Os10t0450900-02)	27.9411	93.578	1.44495	7.98296e-05	0.000273361
Os05g0156500	Similar to Apobec-1 binding protein 2. (Os05t0156500-01)	26.4568	88.2471	1.44394	5.92351e-06	2.49637e-05
Os03g0285800	MAP Kinase. (Os03t0285800-01);MAP Kinase. (Os03t0285800-02)	9.38854	31.2205	1.4438	1.39502e-08	8.68537e-08
Os05g0455400	Similar to DNA binding protein. (Os05t0455400-01)	4.03767	13.3897	1.4435	3.0011e-15	3.92338e-14
Os07g0534700	Serine/threonine protein kinase-related domain containing protein. (Os07t0534700-01)	3.39087	11.2648	1.44236	1.2735e-17	2.07005e-16
Os04g0438600	Glycolipid transfer protein, GLTP domain containing protein. (Os04t0438600-01)	8.2879	27.5005	1.44168	3.63373e-22	8.91043e-21
Os04g0594400	Aldo/keto reductase domain containing protein. (Os04t0594400-01)	1.77124	5.85857	1.43962	2.31218e-07	1.21112e-06
Os04g0420900	Similar to H0525E10.7 protein. (Os04t0420900-01);Similar to Receptor-like protein kinase. (Os04t0420900-02)	2.82818	9.3684	1.43938	2.0935e-14	2.51117e-13
Os04g0474800	Similar to OSIGBa0135C13.7 protein. (Os04t0474800-01);Similar to Isoform 2 of Beta-glucosidase 12. (Os04t0474800-02);Similar to OSIGBa0135C13.7 protein. (Os04t0474800-03)	41.8929	138.742	1.43774	1.25778e-32	6.46399e-31
Os09g0266600	NPH3 domain containing protein. (Os09t0266600-01)	0.877599	2.88257	1.43668	7.15964e-07	3.4973e-06
Os07g0538400	Similar to Receptor-like protein kinase 4. (Os07t0538400-01)	8.76765	28.9664	1.4364	2.714e-21	6.14589e-20
Os07g0519600	Similar to taxane 10-beta-hydroxylase. (Os07t0519600-00)	6.02759	19.9046	1.4316	5.8835e-07	2.90954e-06
Os03g0422800	Similar to D-mannose binding lectin family protein, expressed. (Os03t0422800-01)	1.06166	3.49938	1.4302	1.19518e-10	9.68161e-10
Os02g0665800	UspA domain containing protein. (Os02t0665800-01)	0.787639	2.59641	1.43	0.000473636	0.00140196
Os07g0541700	Similar to receptor-like serine-threonine protein kinase. (Os07t0541700-01)	2.30357	7.57996	1.42917	0.000242841	0.000759403
Os01g0588200	Voltage-dependent anion channel. (Os01t0588200-01);Voltage-dependent anion channel. (Os01t0588200-02)	4.35667	14.3127	1.42832	1.49402e-13	1.62927e-12
Os05g0336200	Similar to predicted protein. (Os05t0336200-00)	3.66917	12.0926	1.42831	3.71711e-05	0.000136014
Os02g0523800	Inositol polyphosphate kinase family protein. (Os02t0523800-01)	1.21848	3.99699	1.42745	6.4601e-10	4.80657e-09
Os11g0161700	Conserved hypothetical protein. (Os11t0161700-01)	0.729609	2.39409	1.42743	5.24451e-08	2.99873e-07
Os07g0442900	Uncharacterised protein family UPF0497, trans-membrane plant subgroup domain containing protein. (Os07t0442900-01)	3.12725	10.2798	1.42719	1.10248e-09	7.94128e-09
Os06g0581500	Protein kinase, core domain containing protein. (Os06t0581500-01)	19.998	65.8892	1.42527	0.00146927	0.0038812
Os05g0580000	Similar to ADP-glucose pyrophosphorylase (EC 2.7.7.27) (Fragment). (Os05t0580000-01)	3.19789	10.4859	1.42394	9.31812e-12	8.46273e-11
Os10g0469700	Leucine-rich repeat, typical subtype containing protein. (Os10t0469700-01)	23.948	78.3759	1.4215	8.40935e-07	4.06038e-06
Os04g0585700	Protein of unknown function DUF581 family protein. (Os04t0585700-01)	2.29217	7.44845	1.42142	1.71049e-09	1.20084e-08
Os12g0199000	Similar to Jasmonate-induced protein. (Os12t0199000-00)	1.405	4.60437	1.4202	2.54924e-05	9.58508e-05
Os03g0801900	Protein of unknown function DUF569 family protein. (Os03t0801900-01)	2.71134	8.85729	1.419	5.71415e-05	0.000201693
Os02g0281200	Similar to NBS-LRR protein (Fragment). (Os02t0281200-01);Similar to NBS-LRR protein (Fragment). (Os02t0281200-02)	0.764589	2.50013	1.41881	1.69655e-09	1.19154e-08
Os09g0267800	Hypothetical conserved gene. (Os09t0267800-01)	3.08362	10.0638	1.418	5.2666e-05	0.000187127
Os11g0691400	Similar to Protein kinase domain containing protein. (Os11t0691400-00)	0.50484	1.68246	1.41783	0.0103469	0.02217
Os08g0203100	Hypothetical conserved gene. (Os08t0203100-01)	5.92003	19.266	1.41572	1.96786e-06	8.95741e-06
Os01g0158500	Similar to arginyl-tRNA synthetase. (Os01t0158500-01)	2.90911	9.4731	1.4141	5.6996e-12	5.31416e-11
Os12g0153200	Conserved hypothetical protein. (Os12t0153200-01)	1.21812	3.93055	1.41214	3.5799e-05	0.000131385
Os07g0232800	Similar to Zinc transporter protein ZIP1. (Os07t0232800-00)	10.9915	35.8019	1.41094	1.63945e-06	7.56481e-06
Os10g0580900	Conserved hypothetical protein. (Os10t0580900-01);Conserved hypothetical protein. (Os10t0580900-02);Non-protein coding transcript. (Os10t0580900-03)	6.70735	21.7775	1.41025	7.06002e-18	1.17428e-16
Os05g0233000	Conserved hypothetical protein. (Os05t0233000-01)	1.75914	5.76541	1.40973	3.03348e-09	2.06053e-08
Os10g0419400	Similar to SIPL. (Os10t0419400-01)	5.4173	17.5184	1.40926	4.2748e-13	4.45249e-12
Os09g0538400	Similar to P-type R2R3 Myb protein (Fragment). (Os09t0538400-01)	3.08875	10.0445	1.40791	1.46323e-07	7.871e-07
Os10g0470700	Similar to Peptide transporter. (Os10t0470700-01)	12.7904	41.4365	1.4078	9.6324e-36	5.88399e-34
Os06g0574200	Serine/threonine protein kinase-related domain containing protein. (Os06t0574200-01)	9.24946	29.9034	1.40568	4.2531e-11	3.62845e-10
Os09g0315050	Similar to Endoribonuclease Dicer homolog 2b. (Os09t0315050-00)	10.2241	33.1167	1.40546	1.54487e-18	2.75939e-17
Os04g0450900	Protein kinase PKN/PRK1, effector domain containing protein. (Os04t0450900-01)	2.36864	7.64042	1.4032	1.34214e-21	3.13867e-20
Os10g0531400	Glutathione S-transferase GST 30 (EC 2.5.1.18). (Os10t0531400-01)	21.2776	68.5751	1.40162	3.66499e-16	5.29542e-15
Os04g0367000	Hypothetical conserved gene. (Os04t0367000-01)	8.02335	25.9301	1.39861	0.00458963	0.0107742
Os09g0314200	Disease resistance protein domain containing protein. (Os09t0314200-00)	6.20787	19.9664	1.39822	1.02117e-23	2.85945e-22
Os03g0324600	NB-ARC domain containing protein. (Os03t0324600-01)	1.16489	3.7382	1.39402	1.28776e-13	1.41242e-12
Os11g0607200	Protein kinase, core domain containing protein. (Os11t0607200-01);Similar to Brassinosteroid insensitive1-associated receptor kinase 1. (Os11t0607200-02)	87.1711	279.715	1.39364	4.8567e-37	3.15777e-35
Os03g0278200	NAD(P)-binding domain containing protein. (Os03t0278200-01);Similar to RHM1. (Os03t0278200-02)	8.28224	26.5526	1.39297	3.90266e-29	1.60261e-27
Os12g0131100	Similar to Glucosamine--fructose-6-phosphate aminotransferase [isomerizing] (EC 2.6.1.16) (Hexosephosphate aminotransferase) (D-fructose-6- phosphate amidotransferase) (GFAT). (Os12t0131100-01)	5.37966	17.2294	1.39125	2.26571e-22	5.70249e-21
Os06g0552900	Similar to SP3D. (Os06t0552900-00)	9.2027	29.5748	1.38888	0.0119481	0.0251029
Os07g0541200	Similar to receptor-like serine-threonine protein kinase. (Os07t0541200-00)	5.55681	17.7428	1.3888	2.18895e-14	2.62017e-13
Os07g0541500	Similar to KI domain interacting kinase 1. (Os07t0541500-01)	4.48895	14.3436	1.38793	1.65322e-26	5.74444e-25
Os02g0117200	Similar to MIR-interacting saposin-like protein. (Os02t0117200-01)	3.38894	10.8957	1.38497	5.56501e-12	5.19432e-11
Os04g0619000	Similar to L1332.9 protein. (Os04t0619000-01)	0.595494	1.9074	1.3833	0.00853107	0.0187186
Os04g0205200	NB-ARC domain containing protein. (Os04t0205200-00)	4.72669	15.05	1.38222	5.44019e-20	1.09602e-18
Os12g0102700	Conserved hypothetical protein. (Os12t0102700-01)	0.210391	0.670415	1.37927	0.000318799	0.000974391
Os07g0613000	RelA/SpoT protein domain containing protein. (Os07t0613000-01)	3.6009	11.466	1.37867	8.16139e-06	3.34744e-05
Os06g0598800	Similar to Fatty acid elongase 1-like protein. (Os06t0598800-01)	3.7871	11.9974	1.37677	7.695e-15	9.68599e-14
Os12g0467300	NB-ARC domain containing protein. (Os12t0467300-01)	3.03065	9.59311	1.37652	1.18391e-12	1.17467e-11
Os11g0178800	Plant disease resistance response protein family protein. (Os11t0178800-01)	0.949553	2.99821	1.37529	0.00097571	0.00269435
Os01g0690800	Protein kinase, core domain containing protein. (Os01t0690800-01)	4.85934	15.3909	1.37485	5.28656e-16	7.51813e-15
Os10g0415300	Similar to Chloroplastic glutathione reductase. (Os10t0415300-01);Glutathione reductase, Salt tolerance (Os10t0415300-02)	0.411742	1.32501	1.37367	6.85937e-05	0.000237909
Os01g0314800	Late embryogenesis abundant protein 3 family protein. (Os01t0314800-01)	43.5821	138.025	1.37355	6.30264e-15	8.00775e-14
Os05g0312000	Hypothetical conserved gene. (Os05t0312000-01)	11.0586	34.937	1.37237	1.58792e-49	1.8669e-47
Os07g0553633	Serine/threonine protein kinase-related domain containing protein. (Os07t0553633-01)	1.20337	3.81353	1.3723	8.6702e-08	4.82568e-07
Os02g0822900	Hypothetical conserved gene. (Os02t0822900-01)	0.461514	1.45642	1.37004	1.18262e-06	5.56893e-06
Os02g0173800	Protein of unknown function DUF284, transmembrane eukaryotic family protein. (Os02t0173800-01)	15.0245	47.3915	1.3698	2.32136e-43	2.13081e-41
Os10g0501500	Protein of unknown function DUF607 family protein. (Os10t0501500-01)	12.8982	40.6589	1.36898	2.97339e-24	8.79969e-23
Os11g0275200	Similar to Endo-1,3;1,4-beta-D-glucanase precursor (EC 3.2.1.-). (Os11t0275200-01)	4.80946	15.1509	1.36891	4.63492e-14	5.37556e-13
Os01g0925100	Conserved hypothetical protein. (Os01t0925100-01)	1.37595	4.31269	1.36805	4.52619e-08	2.61325e-07
Os03g0664800	Acyl-CoA N-acyltransferase domain containing protein. (Os03t0664800-01)	3.98007	12.5549	1.36615	9.18384e-05	0.000311358
Os12g0145700	Pyruvate kinase family protein. (Os12t0145700-01)	8.96213	28.2023	1.36545	2.69348e-33	1.4403e-31
Os04g0458600	Similar to ORW1943Ba0077G13.3 protein. (Os04t0458600-01)	0.773664	2.45275	1.36482	0.000886109	0.00246997
Os11g0180200	Similar to Protein tyrosine phosphatase 1. (Os11t0180200-01)	42.204	132.72	1.36388	1.48795e-15	2.00005e-14
Os01g0730700	WRKY transcription factor 14 (WRKY14). (Os01t0730700-01)	0.563322	1.77303	1.36301	2.27915e-05	8.64755e-05
Os03g0143400	Similar to mitochondrial chaperonin-60 [Oryza sativa (japonica cultivar-group)]. (Os03t0143400-01)	10.4302	32.6947	1.36128	6.52839e-37	4.197e-35
Os08g0374600	Similar to Receptor kinase-like protein. (Os08t0374600-00)	1.33652	4.20552	1.36088	0.00137496	0.003654
Os03g0300400	Pathogen-related protein (JIOsPR10). (Os03t0300400-01)	9.684	30.726	1.3607	0.0212585	0.0417221
Os03g0726800	Similar to serine esterase family protein. (Os03t0726800-01)	3.22719	10.1361	1.35941	5.58421e-22	1.35577e-20
Os05g0424800	Similar to AER274Wp. (Os05t0424800-01)	1.37635	4.29943	1.35728	3.28946e-11	2.83737e-10
Os01g0955100	Similar to Calmodulin-like protein (Fragment). (Os01t0955100-01)	4.5284	14.2557	1.35725	5.84187e-09	3.8244e-08
Os03g0397400	Similar to Low affinity calcium transporter CAX2 (Fragment). (Os03t0397400-01)	1.47007	4.60466	1.35677	5.02559e-06	2.14588e-05
Os01g0152000	Protein kinase, core domain containing protein. (Os01t0152000-01)	0.363923	1.13399	1.35671	3.35543e-05	0.000123703
Os01g0916000	Conserved hypothetical protein. (Os01t0916000-01)	0.758312	2.3802	1.3565	0.00471835	0.0110416
Os10g0569500	Conserved hypothetical protein. (Os10t0569500-01)	3.97185	12.437	1.35608	6.12252e-06	2.57455e-05
Os03g0279400	Similar to predicted protein. (Os03t0279400-01);Similar to Arginine biosynthesis bifunctional protein argJ 1 [Includes: Glutamate N-acetyltransferase (EC 2.3.1.35) (Ornithine acetyltransferase) (Ornithine transacetylase) (OATase); Amino-acid acetyltransferase (EC 2.3.1.1) (N-acetylglutamate synthase) (AGS)] [Contains: Arginine biosynthesis bifunctional protein argJ1 alpha chain; Arginine biosynth…	6.55512	20.4454	1.35392	2.50374e-18	4.36311e-17
Os07g0540500	Similar to receptor-like protein kinase RK20-1. (Os07t0540500-00)	3.6912	11.557	1.35321	9.16741e-07	4.40164e-06
Os02g0582600	Heavy metal transport/detoxification protein domain containing protein. (Os02t0582600-01);Heavy metal transport/detoxification protein domain containing protein. (Os02t0582600-02)	6.54651	20.3945	1.35098	6.28696e-13	6.42356e-12
Os03g0568500	Uncharacterised protein family UPF0136, Transmembrane domain containing protein. (Os03t0568500-01)	6.60607	20.59	1.35096	7.29294e-10	5.37267e-09
Os11g0133800	Similar to zinc finger (DHHC type) family protein. (Os11t0133800-00)	0.887718	2.77401	1.35006	0.0038189	0.00912973
Os06g0256300	Similar to Calmodulin-binding heat-shock protein. (Os06t0256300-01)	1.38182	4.2745	1.34916	1.51138e-09	1.06848e-08
Os09g0431100	GPCR, family 3, metabotropic glutamate receptor-like protein. (Os09t0431100-01)	1.06084	3.31138	1.34483	0.00278962	0.0068769
Os02g0266000	Similar to N-(5'-phosphoribosyl)anthranilate isomerase. (Os02t0266000-01)	7.2691	22.5389	1.34337	8.56215e-22	2.04693e-20
Os02g0568600	Hypothetical conserved gene. (Os02t0568600-00)	1.35522	4.16786	1.34147	0.000521344	0.00152841
Os03g0319300	Similar to Calmodulin NtCaM3 (Calmodulin NtCaM4) (Calmodulin NtCaM5) (Calmodulin NtCaM6) (Calmodulin NtCaM7) (Calmodulin NtCaM8) (Calmodulin NtCaM11) (Calmodulin NtCaM12). (Os03t0319300-01)	53.0954	164.345	1.34114	1.08603e-22	2.83741e-21
Os01g0824800	Conserved hypothetical protein. (Os01t0824800-01)	2.4588	7.60938	1.34077	4.08755e-08	2.37679e-07
Os01g0127700	Conserved hypothetical protein. (Os01t0127700-01)	2.73988	8.48629	1.33884	1.91174e-06	8.72274e-06
Os02g0156600	Hypothetical conserved gene. (Os02t0156600-00)	2.12394	6.60636	1.33735	0.000952082	0.00263546
Os09g0355400	Protein kinase, core domain containing protein. (Os09t0355400-01);Similar to OsD305. (Os09t0355400-02)	69.9458	215.523	1.33651	4.91245e-05	0.000175306
Os01g0626400	WRKY transcription factor, Control of flowering time and plant height (Os01t0626400-01);WRKY transcription factor, Splicing variant (Os01t0626400-02)	0.764773	2.36831	1.33401	2.25605e-05	8.56752e-05
Os05g0513200	NLI interacting factor domain containing protein. (Os05t0513200-00)	6.88926	21.2061	1.33275	1.81465e-21	4.18349e-20
Os09g0439200	Jasmonate ZIM-domain protein, Jasmonate-induced resistance to bacterial blight, Repressor of jasmonic acid signaling (Os09t0439200-01)	2.75826	8.52938	1.33237	0.000388946	0.00117051
Os11g0704500	Metallothionein-like protein type 1. (Os11t0704500-01)	396.985	1218.7	1.332	1.01343e-14	1.26513e-13
Os10g0317900	Chrysoeriol 5'-Hydroxylase, Flavonoid B-ring hydroxylase, Tricin biosynthesis (Os10t0317900-01);Similar to Flavonoid 3-monooxygenase. (Os10t0317900-02);Non-protein coding transcript. (Os10t0317900-03)	0.766812	2.33928	1.32886	1.82632e-05	7.0526e-05
Os07g0622200	3-Deoxy-D-arabino-heptulosonate 7-phosphate synthase, Chorismate biosynthesis (Os07t0622200-01)	41.785	129.282	1.32782	3.7434e-06	1.62961e-05
Os02g0778400	Similar to UMP/CMP kinase a (EC 2.7.1.48). (Os02t0778400-01)	5.48744	16.7601	1.3259	3.96016e-13	4.13732e-12
Os06g0179900	Major facilitator superfamily protein. (Os06t0179900-01)	1.22133	3.73493	1.32511	7.28864e-10	5.37181e-09
ENSRNA049475602	Small nucleolar RNA snR60/Z15/Z230/Z193/J17	20.4842	62.8097	1.32373	6.84897e-10	5.06517e-09
Os04g0618200	Similar to cDNA clone:J013046D23, full insert sequence. (Os04t0618200-01);Similar to H0313F03.11 protein. (Os04t0618200-02)	9.37763	28.5725	1.31915	3.92964e-30	1.71634e-28
Os05g0542800	Pectin lyase fold/virulence factor domain containing protein. (Os05t0542800-01);Similar to polygalacturonase. (Os05t0542800-02);Similar to polygalacturonase. (Os05t0542800-03)	0.65985	2.03242	1.31828	0.000111961	0.00037259
Os06g0133400	Conserved hypothetical protein. (Os06t0133400-01)	1.81975	5.59601	1.31668	2.2674e-05	8.60869e-05
Os01g0276200	Similar to Mitochondrial import receptor subunit TOM40. (Os01t0276200-00)	5.50625	16.7741	1.31622	6.12101e-20	1.22742e-18
Os07g0150700	Serine/threonine protein kinase, Pollination and drought stress responses, Reguration of potassium uptake by CBL1-CIPK23 complex (Os07t0150700-01)	19.6168	59.423	1.31587	2.70189e-14	3.21176e-13
Os03g0216300	Pentatricopeptide repeat domain containing protein. (Os03t0216300-01);Hypothetical conserved gene. (Os03t0216300-02)	1.72768	5.26943	1.31492	8.86194e-14	9.94217e-13
Os09g0493800	Similar to Chaperone protein dnaJ 10 (AtJ10) (AtDjC10). (Os09t0493800-01);Similar to Chaperone protein dnaJ 10 (AtJ10) (AtDjC10). (Os09t0493800-02)	8.12031	24.6314	1.3148	5.15801e-31	2.37365e-29
Os09g0509500	Diacylglycerol acyltransferase domain containing protein. (Os09t0509500-00)	2.01191	6.11549	1.31368	2.95287e-06	1.30701e-05
Os04g0345400	Similar to OSIGBa0106G08.7 protein. (Os04t0345400-01);Similar to OSIGBa0106G08.7 protein. (Os04t0345400-02)	0.44692	1.36004	1.30979	0.0187655	0.0373895
Os03g0734300	Similar to Proteinase inhibitor type II CEVI57 precursor. (Os03t0734300-01)	20.6796	62.8978	1.30848	0.0142182	0.0292703
Os09g0556000	Signal peptidase 22 kDa subunit family protein. (Os09t0556000-01)	11.0183	33.2856	1.30714	3.41623e-17	5.38472e-16
Os06g0614100	bZIP transcription factor, bZIP-1 domain containing protein. (Os06t0614100-01)	1.18019	3.55005	1.30701	2.13791e-06	9.66734e-06
Os01g0812800	Ribosomal protein L30e domain containing protein. (Os01t0812800-01)	3.37214	10.1785	1.30632	2.34532e-07	1.22665e-06
Os05g0261700	Hypothetical conserved gene. (Os05t0261700-01);Leucine-rich repeat, plant specific containing protein. (Os05t0261700-02)	4.67535	14.016	1.30562	2.00246e-05	7.67921e-05
Os02g0736200	RNA-dependent RNA polymerase, Regulation of endogenous genes through smRNA-mediated pathways involving DNA methylation (Os02t0736200-01)	1.402	4.23053	1.3052	2.59749e-12	2.48944e-11
Os06g0215900	Similar to Oxo-phytodienoic acid reductase. (Os06t0215900-01);Similar to 12-oxophytodienoic acid reductase. (Os06t0215900-02)	5.63132	16.9994	1.30492	1.1969e-09	8.5818e-09
Os07g0122200	Protein of unknown function DUF1719, Oryza sativa family protein. (Os07t0122200-01)	4.8798	14.7205	1.30427	0.000222412	0.000700624
Os06g0473700	Hypothetical gene. (Os06t0473700-01)	1.46043	4.40734	1.30425	1.67035e-06	7.69911e-06
Os11g0533000	Hypothetical protein. (Os11t0533000-00)	12.0784	36.3199	1.30293	1.57883e-08	9.75544e-08
Os05g0158500	Peptidase S10, serine carboxypeptidase family protein. (Os05t0158500-01)	8.18901	24.6648	1.30277	3.47193e-24	1.02222e-22
Os09g0130700	Conserved hypothetical protein. (Os09t0130700-00)	1.92557	5.79274	1.30158	0.000136004	0.000445771
Os03g0337900	Similar to predicted protein. (Os03t0337900-01)	9.64941	29.0267	1.30108	1.86744e-35	1.12079e-33
Os06g0150400	Conserved hypothetical protein. (Os06t0150400-01)	9.8353	29.5454	1.29883	8.83838e-16	1.22052e-14
Os03g0322200	Similar to serine-rich protein-related. (Os03t0322200-01)	1.49859	4.45899	1.29648	7.8142e-05	0.000268154
Os11g0657300	Similar to Small nuclear ribonucleoprotein F (snRNP-F) (Sm protein F) (Sm-F) (SmF). (Os11t0657300-01)	11.4245	34.2022	1.2949	1.91285e-21	4.39545e-20
Os07g0592600	Indole-3-acetic acid (IAA)-amido synthetase, Auxin signaling and defense signaling in a pathogen-nonspecific manner (Os07t0592600-01)	0.684524	2.04631	1.29389	9.65754e-06	3.91988e-05
Os08g0356700	Protein of unknown function DUF247, plant family protein. (Os08t0356700-01)	6.62397	19.7929	1.29278	1.83542e-13	1.97771e-12
Os11g0198200	Conserved hypothetical protein. (Os11t0198200-01)	0.979251	2.9224	1.29149	0.00193691	0.00497635
Os02g0103700	Similar to 60S ribosomal protein L9 (Gibberellin-regulated protein GA). (Os02t0103700-01)	19.0942	57.016	1.28974	2.18028e-31	1.02533e-29
Os07g0273600	Disease resistance protein domain containing protein. (Os07t0273600-01)	1.36936	4.10294	1.28943	4.79626e-14	5.55518e-13
Os08g0535700	Similar to glycerophosphodiester phosphodiesterase. (Os08t0535700-00)	2.5704	7.63863	1.28799	8.79209e-10	6.42744e-09
Os02g0288000	Cyclin-like F-box domain containing protein. (Os02t0288000-01)	0.87311	2.58596	1.28625	3.03314e-05	0.000112449
Os01g0674400	Hypothetical conserved gene. (Os01t0674400-00)	5.02885	15.0215	1.28574	2.73692e-09	1.86796e-08
Os03g0289800	Similar to Leucoanthocyanidin dioxygenase-like protein. (Os03t0289800-01)	1.7881	5.33237	1.28562	2.02878e-05	7.76973e-05
Os08g0330900	Conserved hypothetical protein. (Os08t0330900-00)	1.49933	4.5022	1.28493	2.22547e-05	8.45698e-05
Os08g0203201	Similar to SHR5-receptor-like kinase (Fragment). (Os08t0203201-00)	7.57164	22.5028	1.28423	5.35274e-09	3.5203e-08
Os09g0271100	Conserved hypothetical protein. (Os09t0271100-01)	93.8581	278.388	1.28211	6.43032e-07	3.16537e-06
Os07g0117000	NB-ARC domain containing protein. (Os07t0117000-01)	1.15549	3.41236	1.28095	2.46434e-08	1.48036e-07
Os10g0550900	Proline oxidase domain containing protein. (Os10t0550900-01)	1.89868	5.62684	1.27867	2.12776e-12	2.05416e-11
Os02g0814000	Protein of unknown function DUF862, eukaryotic domain containing protein. (Os02t0814000-01)	16.8502	49.879	1.27773	1.91978e-23	5.24731e-22
Os01g0868300	Similar to DNA polymerase alpha catalytic subunit (EC 2.7.7.7). (Os01t0868300-01)	0.258549	0.758985	1.27772	1.84906e-05	7.13077e-05
Os02g0227100	Conserved hypothetical protein. (Os02t0227100-01)	1.21728	3.61327	1.27623	0.00134163	0.00357207
Os02g0806900	Pyridoxal phosphate-dependent transferase, major region, subdomain 1 domain containing protein. (Os02t0806900-01)	7.90456	23.2858	1.27082	1.59499e-31	7.6262e-30
Os03g0105600	Tubulin beta-1 chain (Beta-1 tubulin). (Os03t0105600-01)	3.64012	10.7109	1.27072	5.16011e-11	4.34822e-10
Os04g0538000	Tetratricopeptide TPR-1 domain containing protein. (Os04t0538000-01);Hypothetical gene. (Os04t0538000-02)	0.992832	2.92812	1.2685	3.61181e-10	2.76401e-09
Os11g0691800	Similar to Leucine Rich Repeat family protein, expressed. (Os11t0691800-01)	0.412724	1.21553	1.26819	1.4767e-05	5.80565e-05
Os01g0933900	Similar to Glutathione transferase III(B) (EC 2.5.1.18). (Os01t0933900-01);Similar to Glutathione transferase III(B) (EC 2.5.1.18). (Os01t0933900-02)	8.97676	26.2442	1.2621	3.31597e-16	4.81138e-15
Os04g0586100	Protein of unknown function DUF581 family protein. (Os04t0586100-01)	2.2919	6.69555	1.26189	5.26245e-08	3.00799e-07
Os04g0679900	Tetraspanin domain containing protein. (Os04t0679900-01)	3.88922	11.3991	1.26176	2.00892e-08	1.22455e-07
Os11g0705200	Similar to Scarecrow-like 9 (Fragment). (Os11t0705200-01)	8.86486	25.9364	1.26147	6.54484e-24	1.88399e-22
Os02g0615400	Leucine-rich repeat domain containing protein. (Os02t0615400-00)	2.5319	7.38266	1.26007	0.00153895	0.00404845
Os10g0476300	Similar to casein kinase I isoform delta-like. (Os10t0476300-01);Similar to Dual specificity kinase 1. (Os10t0476300-02)	0.608401	1.77137	1.25752	1.74606e-06	8.02226e-06
Os08g0517200	Similar to autoinhibited calcium ATPase. (Os08t0517200-01);Similar to Cation transporting ATPase, C-terminal. (Os08t0517200-02);Similar to P-type ATPase (Fragment). (Os08t0517200-03)	22.4297	65.5014	1.25721	2.88665e-36	1.79527e-34
Os03g0254800	Similar to Chorismate synthase 1, chloroplast precursor (EC 4.2.3.5) (5- enolpyruvylshikimate-3-phosphate phospholyase 1). (Os03t0254800-01)	46.4862	135.871	1.25712	3.29612e-21	7.43469e-20
Os06g0474800	Similar to 3Fe-4S ferredoxin. (Os06t0474800-01);Similar to 3Fe-4S ferredoxin. (Os06t0474800-02)	14.7292	42.9002	1.25698	1.34419e-26	4.70876e-25
Os09g0434900	Zinc finger, RING-type domain containing protein. (Os09t0434900-01);Zinc finger, RING-type domain containing protein. (Os09t0434900-02)	0.755081	2.17846	1.25678	0.000206309	0.000653979
Os07g0685800	Short-chain dehydrogenase/reductase SDR domain containing protein. (Os07t0685800-01)	2.01317	5.89319	1.25665	1.69056e-06	7.78184e-06
Os07g0619500	Protein of unknown function DUF1645 family protein. (Os07t0619500-01);Protein of unknown function DUF1645 family protein. (Os07t0619500-02)	1.13134	3.31474	1.25662	1.28791e-05	5.11261e-05
Os07g0147500	Similar to Photosystem II 10 kDa polypeptide, chloroplast precursor. (Os07t0147500-01)	631.31	1814.68	1.25571	0.00132408	0.00352916
Os08g0566900	Mpv17/PMP22 family protein. (Os08t0566900-01)	16.7838	48.8478	1.25506	5.55545e-10	4.16962e-09
Os04g0150300	Conserved hypothetical protein. (Os04t0150300-01)	1.79319	5.1709	1.2536	0.00649688	0.0147065
Os10g0524700	Cytochrome P450 family protein. (Os10t0524700-00)	3.51147	10.2044	1.25119	4.34365e-09	2.88651e-08
Os02g0717600	Similar to predicted protein. (Os02t0717600-01)	8.80154	25.5729	1.25101	1.44746e-22	3.72499e-21
Os04g0206700	UDP-glucuronosyl/UDP-glucosyltransferase family protein. (Os04t0206700-01);UDP-glucuronosyl/UDP-glucosyltransferase family protein. (Os04t0206700-02)	11.4223	33.1487	1.25008	1.78419e-31	8.46011e-30
Os04g0302300	Hypothetical protein. (Os04t0302300-01)	1.03947	3.02001	1.24974	1.60705e-10	1.28362e-09
Os07g0677100	Peroxidase. (Os07t0677100-01)	6.86041	19.9672	1.24963	2.69679e-08	1.60898e-07
Os02g0710500	Similar to Receptor protein kinase. (Os02t0710500-01)	3.10565	9.03177	1.24949	2.78757e-06	1.23768e-05
Os05g0536101	Hypothetical gene. (Os05t0536101-01)	1.6503	4.73968	1.24813	3.45261e-05	0.00012704
Os05g0100600	Similar to aminophospholipid ATPase. (Os05t0100600-01);Similar to Potential phospholipid-transporting ATPase 7 (EC 3.6.3.1) (Aminophospholipid flippase 7). (Os05t0100600-02)	12.6699	36.7019	1.24811	6.39603e-26	2.14849e-24
Os01g0846500	Hypothetical conserved gene. (Os01t0846500-01);PAP/25A core domain containing protein. (Os01t0846500-02)	3.81964	11.0635	1.24683	3.80448e-21	8.53646e-20
Os11g0621300	Protein of unknown function DUF1399 family protein. (Os11t0621300-00)	6.2384	18.0643	1.24608	9.27178e-19	1.68057e-17
Os01g0922600	Similar to SBP-domain protein 4. (Os01t0922600-01)	2.43344	7.0066	1.24595	9.20826e-11	7.55544e-10
Os06g0207700	Similar to predicted protein. (Os06t0207700-01)	24.6983	71.3823	1.24559	1.56145e-30	7.01631e-29
Os08g0529100	Similar to Proteasome subunit beta type 1 (EC 3.4.25.1) (20S proteasome alpha subunit F) (20S proteasome subunit beta-6). (Os08t0529100-01)	1.09828	3.15271	1.24551	4.64422e-05	0.000166774
Os11g0225000	Serine/threonine protein kinase-related domain containing protein. (Os11t0225000-01)	13.784	39.9851	1.24404	0.00239138	0.0059968
Os05g0117798	Kinesin, motor region domain containing protein. (Os05t0117798-01)	0.2763	0.795532	1.24197	0.00369779	0.00887108
Os09g0491772	Similar to Heat shock protein 70 (Hsc70-5). (Os09t0491772-01)	9.14659	26.4085	1.24179	3.73986e-24	1.09735e-22
Os07g0107300	Plant disease resistance response protein family protein. (Os07t0107300-01)	2.6187	7.53993	1.24106	4.38904e-05	0.000158506
Os05g0287800	Similar to Phosphatidic acid phosphatase-like protein. (Os05t0287800-01)	20.7294	59.8232	1.24048	9.70872e-22	2.31138e-20
Os12g0634000	Conserved hypothetical protein. (Os12t0634000-01)	2.3625	6.84752	1.23996	1.70319e-05	6.61431e-05
Os04g0679800	Similar to RNA-binding protein-like protein. (Os04t0679800-01);Similar to Zinc finger, RING-type. (Os04t0679800-02)	4.20959	12.1116	1.23961	1.09495e-16	1.65739e-15
Os11g0704000	SelT/selW/selH selenoprotein family protein. (Os11t0704000-00)	1.28506	3.70084	1.23903	5.93543e-05	0.000208369
Os03g0292900	Similar to Importin-beta N-terminal domain containing protein. (Os03t0292900-01)	0.474601	1.36452	1.23876	1.78793e-06	8.19927e-06
Os02g0194100	Similar to Citrate synthase (EC 4.1.3.7). (Os02t0194100-01)	21.5615	62.0526	1.2371	1.14521e-26	4.06146e-25
Os07g0541900	Similar to KI domain interacting kinase 1. (Os07t0541900-01)	2.70591	7.77932	1.23592	2.20368e-13	2.35091e-12
Os01g0832900	Similar to ATP binding protein. (Os01t0832900-01)	0.798007	2.29379	1.23518	4.22474e-07	2.12849e-06
Os04g0457800	Similar to SERK1 (Fragment). (Os04t0457800-01);Similar to H0523F07.15 protein. (Os04t0457800-02)	35.5893	102.456	1.23324	1.40481e-08	8.73994e-08
Os08g0335500	Hypothetical conserved gene. (Os08t0335500-01)	1.82724	5.23568	1.23294	1.86049e-08	1.13852e-07
Os12g0580900	Similar to Protein phosphatase 2C-like protein. (Os12t0580900-01)	3.31249	9.45626	1.23108	6.06396e-14	6.94846e-13
Os05g0583000	Similar to WRKY8. (Os05t0583000-01)	1.95122	5.58941	1.22848	4.8555e-05	0.000173526
Os05g0305900	Protein kinase, core domain containing protein. (Os05t0305900-01);Protein kinase, core domain containing protein. (Os05t0305900-02)	9.70508	27.7754	1.22834	1.61258e-23	4.43589e-22
Os01g0829800	Similar to Malate dehydrogenase precursor (EC 1.1.1.37). (Os01t0829800-01);Similar to Malate dehydrogenase precursor (EC 1.1.1.37). (Os01t0829800-02)	0.786052	2.24547	1.22515	3.26319e-05	0.000120483
Os10g0577600	H3K9 demethylase, Floral organ development (Os10t0577600-01)	3.13839	8.99705	1.22475	9.53839e-05	0.00032255
Os03g0126000	Similar to Phosphorybosyl anthranilate transferase 1. (Os03t0126000-01)	23.7309	67.683	1.22417	4.90622e-26	1.65778e-24
Os03g0241600	Serine/threonine protein kinase-related domain containing protein. (Os03t0241600-01);Serine/threonine protein kinase-related domain containing protein. (Os03t0241600-02)	2.13654	6.07823	1.22116	1.7653e-12	1.72167e-11
Os05g0459000	Similar to Gag/env/c-myb protein (Fragment). (Os05t0459000-01)	1.60765	4.59936	1.22109	6.98512e-12	6.43721e-11
Os10g0559400	Similar to cDNA clone:J023138C05, full insert sequence. (Os10t0559400-01);Similar to cDNA clone:J023138C05, full insert sequence. (Os10t0559400-02)	1.49463	4.2391	1.21984	2.16439e-10	1.70499e-09
Os07g0245200	Similar to Polygalacturonase-like protein. (Os07t0245200-01)	6.27891	17.8855	1.21965	2.07799e-23	5.65273e-22
Os05g0382500	Similar to Cytochrome P450 CYP94E4. (Os05t0382500-01)	0.590782	1.6646	1.21517	0.000334205	0.00101695
Os06g0192800	Similar to RING-H2 finger protein ATL1R (RING-H2 finger protein ATL8). (Os06t0192800-01)	0.634651	1.80025	1.2131	0.00549385	0.012658
Os05g0363200	UDP-glucuronic acid decarboxylase. (Os05t0363200-01)	21.0871	59.6914	1.21267	2.67497e-23	7.19685e-22
Os01g0818700	Leucine-rich repeat, N-terminal domain containing protein. (Os01t0818700-01)	19.9164	56.2508	1.21189	7.70073e-14	8.74226e-13
Os01g0908700	Similar to Hnrpa2b1-prov protein. (Os01t0908700-01)	9.82912	27.7631	1.21008	2.78161e-19	5.2642e-18
Os01g0186900	Similar to cDNA clone:001-117-G12, full insert sequence. (Os01t0186900-01);Similar to transposon protein CACTA, En/Spm sub-class. (Os01t0186900-02);Similar to cDNA clone:001-117-G12, full insert sequence. (Os01t0186900-03)	0.6145	1.74812	1.21006	0.000672069	0.00192428
Os07g0615200	Tify domain containing protein. (Os07t0615200-01)	44.3465	125.435	1.20897	7.16574e-17	1.10215e-15
Os02g0730000	Similar to Mitochondrial aldehyde dehydrogenase. (Os02t0730000-01);Mitochondrial aldehyde dehydrogenase ALDH2a. (Os02t0730000-02)	0.914562	2.58883	1.20832	8.78368e-08	4.88567e-07
Os11g0147150	Hypothetical gene. (Os11t0147150-00)	10.7261	30.1917	1.20777	0.000155469	0.000504751
Os05g0540300	Similar to Chaperonin CPN60-2, mitochondrial precursor (HSP60-2). (Os05t0540300-01)	7.48232	21.1054	1.20709	7.39383e-27	2.65513e-25
Os09g0370500	VQ domain containing protein. (Os09t0370500-00)	1.74967	4.93752	1.20594	2.87116e-08	1.70472e-07
Os07g0570100	Similar to predicted protein. (Os07t0570100-01)	7.98082	22.4546	1.20593	0.000300067	0.000921735
Os07g0603100	Nucleotide-binding, alpha-beta plait domain containing protein. (Os07t0603100-01)	4.41092	12.416	1.20562	2.29986e-21	5.24962e-20
Os11g0256200	Protein of unknown function DUF842, eukaryotic family protein. (Os11t0256200-01)	1.76198	4.9553	1.20514	3.56153e-06	1.55556e-05
Os04g0369600	Similar to OSIGBa0107E14.3 protein. (Os04t0369600-00)	2.33561	6.61053	1.20398	0.0133183	0.0276867
Os10g0445900	Conserved hypothetical protein. (Os10t0445900-01)	3.36742	9.46218	1.20386	0.000130471	0.000429029
Os01g0668600	Curculin-like (mannose-binding) lectin domain containing protein. (Os01t0668600-00)	1.10108	3.09283	1.2027	0.000189991	0.000606258
Os12g0236400	Adenylate kinase A (EC 2.7.4.3) (ATP-AMP transphosphorylase). (Os12t0236400-01)	2.45641	6.91298	1.20029	3.89669e-08	2.27429e-07
Os12g0112300	ADP/ATP carrier protein domain containing protein. (Os12t0112300-01)	5.76054	16.1235	1.19985	4.36698e-26	1.47849e-24
Os07g0246200	Similar to Calreticulin (Fragment). (Os07t0246200-01);Similar to Calreticulin (Fragment). (Os07t0246200-02);Similar to calreticulin2. (Os07t0246200-03)	126.715	355.673	1.19886	3.72959e-23	9.92533e-22
Os06g0689600	Hypothetical conserved gene. (Os06t0689600-01)	2.77597	7.77297	1.19777	3.17762e-08	1.87436e-07
Os11g0237900	Similar to NB-ARC domain containing protein. (Os11t0237900-00)	0.670347	1.88916	1.19774	4.84463e-06	2.07428e-05
Os01g0189100	Ankyrin domain containing protein. (Os01t0189100-01)	2.14274	5.99944	1.19689	9.42158e-12	8.55216e-11
Os01g0950300	Conserved hypothetical protein. (Os01t0950300-01)	10.7161	29.9969	1.19555	2.2186e-14	2.65382e-13
Os10g0414700	K Homology domain containing protein. (Os10t0414700-01)	1.21802	3.38802	1.19506	1.33598e-08	8.3329e-08
Os10g0528100	Similar to Glutathione S-transferase GST 42 (EC 2.5.1.18) (Fragment). (Os10t0528100-01)	7.11006	19.8572	1.19272	6.10064e-10	4.55293e-09
Os02g0614800	Hypothetical protein. (Os02t0614800-01)	0.342425	0.960616	1.19266	0.000462435	0.00137283
Os08g0206400	Similar to Potassium transporter 18. (Os08t0206400-01)	2.44603	6.83675	1.19241	3.46891e-12	3.28972e-11
Os07g0620500	Oligosaccaryltransferase domain containing protein. (Os07t0620500-01)	4.84712	13.5034	1.19239	2.72856e-20	5.69778e-19
Os08g0520000	Mitochondrial substrate carrier family protein. (Os08t0520000-01)	7.18921	20.0077	1.18985	1.77417e-13	1.91292e-12
Os09g0506000	Nucleotide pyrophosphatase/phosphodiesterase (Os09t0506000-01);Similar to Nucleotide pyrophosphatase/phosphodiesterase. (Os09t0506000-02);Similar to Nucleotide pyrophosphatase/phosphodiesterase. (Os09t0506000-03)	1.96882	5.49614	1.18915	1.6307e-07	8.71991e-07
Os03g0278000	UDP-glucuronic acid decarboxylase. (Os03t0278000-01);UDP-glucuronic acid decarboxylase. (Os03t0278000-02);Similar to D-TDP-glucose dehydratase. (Os03t0278000-03)	36.3397	101.146	1.18858	1.52491e-28	6.03112e-27
Os05g0553400	Similar to Myb-related transcription factor-like protein (MYB transcription factor). (Os05t0553400-01)	3.50579	9.77823	1.18707	0.00266572	0.00660275
Os09g0442100	Protein kinase, core domain containing protein. (Os09t0442100-01)	10.7816	29.9936	1.18678	1.31757e-09	9.39209e-09
Os05g0583200	Zinc finger, BED-type predicted domain containing protein. (Os05t0583200-01)	0.626159	1.73058	1.18609	1.84972e-05	7.13173e-05
Os10g0521000	Similar to TRE1 protein (Fragment). (Os10t0521000-01)	1.541	4.29905	1.18522	6.06676e-08	3.44024e-07
Os07g0683200	Similar to NAC domain transcription factor. (Os07t0683200-01)	11.9876	33.1088	1.18442	0.000212467	0.000671885
Os01g0649900	Lipase, GDSL domain containing protein. (Os01t0649900-01)	0.874757	2.40093	1.18181	0.000268203	0.000830693
Os07g0521100	Leucine-rich repeat, typical subtype containing protein. (Os07t0521100-01)	1.28908	3.57108	1.18153	4.59984e-08	2.65132e-07
Os02g0783700	Similar to Lysine ketoglutarate reductase/saccharopine dehydrogenase. (Os02t0783700-01)	7.28936	20.0883	1.18143	0.000116809	0.000387971
Os05g0320700	Similar to Cytochrome P450. (Os05t0320700-02)	9.79994	27.26	1.18093	8.99327e-08	4.99093e-07
Os05g0470000	Domain of unknown function DUF231, plant domain containing protein. (Os05t0470000-01)	0.824341	2.27744	1.17953	0.00199507	0.00510364
Os04g0338100	Similar to IN2-2 protein. (Os04t0338100-01)	642.485	1773.25	1.17854	2.50872e-21	5.71117e-20
Os01g0841700	Similar to Isoform ERG1b of Elicitor-responsive protein 1. (Os01t0841700-01)	6.27301	17.3678	1.17727	0.0178828	0.0358428
Os08g0197800	Conserved hypothetical protein. (Os08t0197800-01)	0.640926	1.76775	1.17719	1.65071e-05	6.42796e-05
Os01g0642900	Nucleic acid-binding, OB-fold domain containing protein. (Os01t0642900-01)	6.97431	19.2349	1.17615	4.64014e-13	4.81839e-12
Os05g0490800	Similar to Proteasome subunit alpha type. (Os05t0490800-01)	6.35121	17.492	1.17309	3.55524e-18	6.0722e-17
Os06g0216800	Similar to Cyclophilin-40 (Expressed protein). (Os06t0216800-01)	4.94349	13.6152	1.17271	2.04385e-13	2.18993e-12
Os01g0784500	Conserved hypothetical protein. (Os01t0784500-01)	2.18848	6.03061	1.17256	0.0127837	0.0266689
Os01g0504500	Similar to Transparent testa 12 protein. (Os01t0504500-01);Multi antimicrobial extrusion protein MatE family protein. (Os01t0504500-02)	3.42749	9.42803	1.17218	1.09356e-19	2.13793e-18
Os02g0661900	Similar to OSIGBa0143N19.13 protein. (Os02t0661900-01);Similar to Vesicle-associated membrane protein-associated protein B/C (VAMP- associated protein B/C) (VAMP-B/VAMP-C) (VAP-B/VAP-C). Splice isoform 2. (Os02t0661900-02)	6.14096	16.8997	1.1712	2.03991e-22	5.15685e-21
Os04g0127200	Hypothetical conserved gene. (Os04t0127200-01);Similar to Subtilase. (Os04t0127200-02)	58.6514	160.994	1.17013	8.40397e-08	4.68054e-07
Os03g0397700	Protein kinase, catalytic domain domain containing protein. (Os03t0397700-01);Similar to Leucine-rich repeat transmembrane protein kinase 1-like protein. (Os03t0397700-02)	6.94061	19.0897	1.16995	2.71115e-11	2.35989e-10
Os03g0626600	Zinc finger, LIM-type domain containing protein. (Os03t0626600-01)	7.61597	20.906	1.16933	1.00641e-19	1.97882e-18
Os03g0329700	Similar to predicted protein. (Os03t0329700-01)	21.9387	60.1841	1.1692	1.19438e-33	6.50845e-32
Os07g0167500	Conserved hypothetical protein. (Os07t0167500-01)	8.75561	24.0412	1.16909	2.72605e-18	4.72176e-17
Os02g0637700	Similar to Alcohol dehydrogenase-like protein. (Os02t0637700-01);Similar to Alcohol dehydrogenase 1. (Os02t0637700-02)	6.26481	17.1451	1.16754	5.06621e-20	1.02666e-18
Os05g0106500	Similar to Chaperone protein dnaJ. (Os05t0106500-01)	1.17126	3.21602	1.16617	4.56249e-05	0.00016408
Os03g0589300	Ovarian tumour, otubain domain containing protein. (Os03t0589300-01)	0.740793	2.0341	1.16554	2.76276e-05	0.000103205
Os08g0124000	Similar to Resistance protein candidate (Fragment). (Os08t0124000-01);Hypothetical conserved gene. (Os08t0124000-02)	2.74679	7.48998	1.16505	0.000110194	0.000367207
Os09g0431200	GPCR, family 3, metabotropic glutamate receptor-like protein. (Os09t0431200-01)	4.89924	13.4016	1.16359	5.68259e-21	1.2586e-19
Os01g0174300	Flavoprotein pyridine nucleotide cytochrome reductase domain containing protein. (Os01t0174300-01);Flavoprotein pyridine nucleotide cytochrome reductase domain containing protein. (Os01t0174300-02)	4.6763	12.7712	1.16249	7.21471e-14	8.21768e-13
Os12g0278800	Similar to Zinc finger CCCH type domain containing protein ZFN-like 1. Splice isoform 3. (Os12t0278800-01);Similar to zinc finger CCCH type domain-containing protein ZFN-like 6. (Os12t0278800-02);Similar to Zinc finger CCCH type domain containing protein ZFN-like 1. Splice isoform 3. (Os12t0278800-03)	21.0505	57.4667	1.16226	4.92211e-34	2.72542e-32
Os12g0158800	Similar to E2F homolog (Fragment). (Os12t0158800-01)	1.12072	3.06475	1.16144	3.91063e-08	2.2801e-07
Os07g0540600	Gnk2-homologous domain domain containing protein. (Os07t0540600-00)	3.98312	10.8794	1.16136	2.03379e-07	1.07185e-06
Os10g0518300	Tetratricopeptide-like helical domain containing protein. (Os10t0518300-01)	16.8002	45.7954	1.16013	1.63353e-19	3.14697e-18
Os07g0542600	Similar to receptor-like protein kinase RK20-1. (Os07t0542600-01)	11.3984	31.2048	1.1597	3.64512e-06	1.58924e-05
Os11g0520500	Conserved hypothetical protein. (Os11t0520500-00)	9.075	24.7441	1.15955	7.14697e-16	9.99818e-15
Os01g0647100	ADP/ATP carrier protein family protein. (Os01t0647100-01)	8.06101	21.9703	1.15895	2.15548e-21	4.93977e-20
Os12g0169000	Similar to Amidase family protein, expressed. (Os12t0169000-00)	5.79592	15.7903	1.15841	5.94631e-10	4.44355e-09
Os03g0599800	Reversibly glycosylated polypeptide. (Os03t0599800-01)	71.0308	193.49	1.15692	7.98367e-10	5.8589e-09
Os05g0243100	Similar to 50S ribosomal protein L13. (Os05t0243100-01)	3.68143	9.98563	1.15494	3.67305e-10	2.80837e-09
Os06g0215600	Similar to Oxo-phytodienoic acid reductase. (Os06t0215600-02)	1.29366	3.52168	1.15314	0.003458	0.00835303
Os11g0144900	Conserved hypothetical protein. (Os11t0144900-01)	0.237274	0.644247	1.1531	0.0210779	0.0414293
Os03g0213100	Similar to Sec61p. (Os03t0213100-01);Similar to Sec61p. (Os03t0213100-02)	31.2315	84.8654	1.15194	5.18316e-13	5.35635e-12
Os06g0716700	Similar to Heat shock protein 90. (Os06t0716700-01);Similar to Heat shock protein 90. (Os06t0716700-02);Similar to Heat shock protein 90. (Os06t0716700-03)	144.432	393.201	1.15039	1.83632e-05	7.08803e-05
Os09g0334800	Similar to protein kinase. (Os09t0334800-01)	0.626591	1.70284	1.14908	1.11425e-05	4.46766e-05
Os07g0187900	Similar to nitrate and chloride transporter. (Os07t0187900-01)	1.78954	4.85265	1.14849	5.27083e-06	2.24167e-05
Os08g0165601	Hypothetical conserved gene. (Os08t0165601-00)	1.8228	4.94881	1.14758	6.09902e-05	0.000213653
Os04g0167800	Similar to Chalcone reductase homologue (Fragment). (Os04t0167800-01)	2.42496	6.53846	1.14691	8.8384e-05	0.000300537
Os04g0529800	Sugar/inositol transporter domain containing protein. (Os04t0529800-01);Similar to OSIGBa0155K17.6 protein. (Os04t0529800-02)	3.45904	9.32609	1.14612	1.18219e-13	1.30078e-12
Os06g0567000	Uncharacterised protein family UPF0197 domain containing protein. (Os06t0567000-01)	21.4782	57.9797	1.14577	2.36588e-16	3.48586e-15
Os02g0783625	Similar to Lysine ketoglutarate reductase/saccharopine dehydrogenase. (Os02t0783625-00)	12.1862	32.8098	1.14565	2.45762e-05	9.27348e-05
Os01g0959800	Similar to PSD2 (phosphatidylserine decarboxylase 2); phosphatidylserine decarboxylase. (Os01t0959800-01)	15.8914	42.9066	1.14532	7.5618e-19	1.37937e-17
Os02g0227900	Leucine-rich repeat domain containing protein. (Os02t0227900-00)	1.68795	4.55746	1.14491	3.5513e-06	1.55149e-05
Os10g0126500	Cyclin-like F-box domain containing protein. (Os10t0126500-01)	0.876224	2.37641	1.14305	5.73068e-05	0.000202235
Os11g0531800	Hypothetical protein. (Os11t0531800-01)	2.22811	6.00164	1.14255	2.27972e-12	2.19839e-11
Os02g0181300	WRKY transcription factor, Defense response (Os02t0181300-01)	12.4153	33.4686	1.13984	5.84814e-07	2.89372e-06
Os06g0225300	Similar to SERK1 (Fragment). (Os06t0225300-01);Similar to SERK1 (Fragment). (Os06t0225300-02)	12.5365	33.7178	1.1389	6.85495e-08	3.86421e-07
Os05g0507300	Similar to Calreticulin-3. (Os05t0507300-01)	192.334	520.433	1.13826	0.00638467	0.0144792
Os11g0263000	Similar to Leucine Rich Repeat family protein, expressed. (Os11t0263000-00)	0.533344	1.43805	1.1382	5.70836e-07	2.82946e-06
Os02g0645100	Kinesin, motor region domain containing protein. (Os02t0645100-01)	1.40645	3.76201	1.13762	7.87898e-09	5.07477e-08
Os12g0235800	Similar to Argininosuccinate synthase (Fragment). (Os12t0235800-01);Similar to Argininosuccinate synthase. (Os12t0235800-02);Similar to Argininosuccinate synthase. (Os12t0235800-03)	10.6701	28.6278	1.13699	1.59339e-20	3.38079e-19
Os05g0485300	TRAM, LAG1 and CLN8 homology domain containing protein. (Os05t0485300-01)	10.437	28.0488	1.1363	1.29562e-20	2.77643e-19
Os03g0128500	Similar to DNA polymerase delta small subunit (EC 2.7.7.7). (Os03t0128500-01)	1.13176	3.04235	1.13628	6.41891e-06	2.69259e-05
Os01g0116800	Similar to Receptor-like kinase. (Os01t0116800-00)	2.89296	7.74328	1.13495	2.28924e-05	8.68395e-05
Os02g0663900	Similar to Phosphoribosyltransferase (Fragment). (Os02t0663900-01);Hypothetical conserved gene. (Os02t0663900-02)	0.531274	1.41314	1.13462	1.13984e-06	5.38397e-06
Os07g0157900	Deoxyribonuclease, TatD domain containing protein. (Os07t0157900-01)	5.98482	16.0047	1.13458	1.43127e-12	1.41032e-11
Os03g0816400	GTP-binding protein, HSR1-related domain containing protein. (Os03t0816400-02)	1.34039	3.59069	1.13443	1.2856e-07	6.98774e-07
Os03g0157900	Phosphoserine aminotransferase, chloroplast precursor (EC 2.6.1.52) (PSAT). (Os03t0157900-01)	20.4139	54.8675	1.13442	2.04372e-10	1.61587e-09
Os04g0416100	Similar to Transcription factor E2F1 (E2F-1) (Fragment). (Os04t0416100-01)	1.62498	4.36792	1.13407	2.48798e-07	1.29688e-06
Os06g0690200	Serine/threonine protein kinase-related domain containing protein. (Os06t0690200-01)	8.96788	24.0228	1.13334	9.79569e-06	3.96564e-05
Os01g0565900	Similar to Protein transport protein Sec61 beta subunit. (Os01t0565900-01);Non-protein coding transcript. (Os01t0565900-02)	5.71594	15.3131	1.1329	2.3874e-09	1.64379e-08
Os09g0280500	Similar to Transcription factor HBP-1b(C38) (Fragment). (Os09t0280500-01)	0.98158	2.6237	1.13235	1.56112e-05	6.10957e-05
Os04g0629300	Similar to H0303G06.18 protein. (Os04t0629300-01);DEAD-like helicase, N-terminal domain containing protein. (Os04t0629300-02)	0.898882	2.40982	1.13086	5.57293e-09	3.65251e-08
Os04g0568700	Similar to Heat stress transcription factor Spl7 (Heat shock transcription factor) (Heat shock factor RHSF10). (Os04t0568700-00)	0.643181	1.72901	1.13059	0.00159841	0.00418881
Os05g0560400	Tubby family protein. (Os05t0560400-00)	4.13237	11.0364	1.1303	6.18217e-12	5.73606e-11
Os01g0736400	Similar to 8-amino-7-oxononanoate synthase. (Os01t0736400-01);Pyridoxal phosphate-dependent transferase, major region, subdomain 1 domain containing protein. (Os01t0736400-02)	0.914141	2.44949	1.12985	6.36645e-09	4.1504e-08
Os12g0580700	Similar to RING-H2 finger protein ATL2N. (Os12t0580700-01)	2.29967	6.13064	1.12928	3.52931e-07	1.79605e-06
Os04g0630600	Similar to H0323C08.16 protein. (Os04t0630600-00)	1.13096	3.03935	1.12846	0.000371303	0.00112031
Os03g0263700	Similar to glycine-rich protein. (Os03t0263700-01)	25.264	67.3008	1.12653	7.69509e-22	1.84736e-20
Os06g0158000	Similar to Acyl-CoA synthetase (EC 6.2.1.3). (Os06t0158000-01)	12.9187	34.4684	1.12645	1.16343e-09	8.35925e-09
Os10g0442800	Protein serine/threonine kinase (Protein kinase). (Os10t0442800-01)	7.90209	21.0479	1.1259	7.08471e-16	9.91917e-15
Os06g0698802	Hypothetical conserved gene. (Os06t0698802-01)	0.408299	1.09104	1.12573	1.36232e-05	5.38561e-05
Os04g0458300	Similar to OSIGBa0097P08.2 protein. (Os04t0458300-01);Similar to OSIGBa0097P08.2 protein. (Os04t0458300-02)	4.71645	12.5836	1.1253	1.87045e-11	1.65924e-10
Os10g0462900	Similar to mitochondrial chaperonin-60. (Os10t0462900-01);Similar to mitochondrial chaperonin-60. (Os10t0462900-02)	23.4357	62.3784	1.12521	1.24908e-31	6.02262e-30
Os03g0125100	Beta-carotene hydroxylase, Drought and oxidative stress resistance (Os03t0125100-01)	1.45719	3.87485	1.1251	3.48966e-05	0.000128265
Os07g0620700	Conserved hypothetical protein. (Os07t0620700-01)	0.42269	1.1376	1.12467	0.00482191	0.0112503
Os06g0215400	Peptidase S9, prolyl oligopeptidase active site region domain containing protein. (Os06t0215400-01)	5.13537	13.6751	1.12437	6.27289e-10	4.67741e-09
Os03g0724700	Similar to cDNA clone:002-104-C06, full insert sequence. (Os03t0724700-01);Similar to cDNA clone:002-144-A12, full insert sequence. (Os03t0724700-02);Maf-like protein family protein. (Os03t0724700-03)	2.21853	5.89432	1.1225	2.2355e-06	1.00741e-05
Os04g0300600	Hypothetical conserved gene. (Os04t0300600-00)	6.66724	17.6516	1.12118	8.56227e-12	7.79275e-11
Os04g0182200	2OG-Fe(II) oxygenase domain containing protein. (Os04t0182200-01)	3.92269	10.4029	1.11957	6.04967e-07	2.98828e-06
Os12g0126000	Multi antimicrobial extrusion protein MatE family protein. (Os12t0126000-01)	4.04353	10.7177	1.11916	1.60342e-07	8.58474e-07
Os02g0122100	Similar to JHL05D22.13 protein. (Os02t0122100-00)	0.649717	1.72945	1.11911	0.000304836	0.000935044
Os06g0358800	Ribonuclease III domain containing protein. (Os06t0358800-01)	0.694236	1.8412	1.11872	0.00182941	0.00473418
Os11g0245200	Similar to leucine-rich repeat family protein / protein kinase family protein. (Os11t0245200-01)	1.61012	4.26821	1.11843	7.11721e-05	0.000246404
Os02g0621300	Fatty acid hydroxylase domain containing protein. (Os02t0621300-01)	1.92111	5.11668	1.11797	0.00513521	0.0119084
Os06g0676600	Protein kinase, core domain containing protein. (Os06t0676600-01)	3.56575	9.44264	1.11782	1.41659e-14	1.73684e-13
Os02g0590800	Similar to Serine/threonine-protein kinase Nek6. (Os02t0590800-00)	12.1457	32.1855	1.11769	2.28044e-24	6.83138e-23
Os04g0673700	Hypothetical protein. (Os04t0673700-01);Hypothetical protein. (Os04t0673700-02)	1.06359	2.81524	1.11736	5.4077e-05	0.000191863
Os05g0142400	Conserved hypothetical protein. (Os05t0142400-01)	5.58719	14.8417	1.11666	2.22078e-08	1.34413e-07
Os01g0176200	UDP-glucuronosyl/UDP-glucosyltransferase family protein. (Os01t0176200-01);UDP-glucuronosyl/UDP-glucosyltransferase family protein. (Os01t0176200-02)	0.720712	1.93012	1.11657	0.000680889	0.00194661
Os05g0157600	Hypothetical conserved gene. (Os05t0157600-01)	1.60005	4.23459	1.11653	1.88404e-06	8.61009e-06
Os11g0171500	Calcium-dependent protein kinase (Os11t0171500-01)	22.7879	60.3025	1.11619	8.93536e-16	1.23094e-14
Os03g0411800	Similar to Metal transport protein. (Os03t0411800-01)	12.3728	32.8869	1.11571	0.00236293	0.00593587
Os03g0375900	Amino acid/polyamine transporter I family protein. (Os03t0375900-01)	0.903648	2.38214	1.11425	0.00081985	0.00230549
Os02g0529700	Similar to Acidic ribosomal protein P2a-4 (Fragment). (Os02t0529700-01)	2.50381	6.61629	1.11392	2.39015e-05	9.02486e-05
Os06g0218900	Similar to predicted protein. (Os06t0218900-00)	4.34457	11.4604	1.11215	8.6632e-05	0.000295282
Os11g0618600	Tyrosine protein kinase domain containing protein. (Os11t0618600-00)	2.30741	6.08431	1.11117	3.50761e-05	0.00012887
Os06g0143400	Similar to Acyl-ACP thioesterase (Fragment). (Os06t0143400-01)	4.51067	11.8696	1.1095	8.20929e-17	1.24922e-15
Os03g0806400	Similar to Elongation factor P family protein, expressed. (Os03t0806400-01)	0.762274	1.9995	1.10944	4.55129e-05	0.00016378
Os01g0794900	Hypothetical protein. (Os01t0794900-01)	0.921243	2.42996	1.10892	4.51352e-08	2.60699e-07
Os05g0120700	ATPase, P-type, K/Mg/Cd/Cu/Zn/Na/Ca/Na/H-transporter family protein. (Os05t0120700-01)	8.14777	21.3891	1.10631	6.88009e-15	8.70279e-14
Os01g0178900	Similar to Symbiosis-related disease resistance protein (Fragment). (Os01t0178900-01)	2.44993	6.45774	1.10583	1.40736e-09	1.00079e-08
Os06g0726100	Similar to Seed chitinase-c. (Os06t0726100-01)	0.892033	2.32875	1.10417	0.00177084	0.00459926
Os02g0504700	Conserved hypothetical protein. (Os02t0504700-00)	1.99869	5.23462	1.10415	0.00526245	0.0121791
Os06g0599200	Cytochrome P450 family protein. (Os06t0599200-01)	4.76666	12.5828	1.10359	0.000832913	0.00233662
Os11g0601700	Helix-loop-helix DNA-binding domain containing protein. (Os11t0601700-01)	3.9873	10.444	1.10201	1.15467e-09	8.29977e-09
Os01g0166300	Similar to nuclease. (Os01t0166300-00)	2.81258	7.43171	1.10095	3.93892e-05	0.000143245
Os01g0818600	Similar to Leucine-rich repeat transmembrane protein kinase. (Os01t0818600-01);Similar to cDNA clone:J013021N20, full insert sequence. (Os01t0818600-02)	25.2061	65.8822	1.09894	4.50161e-31	2.07715e-29
Os09g0353200	Protein kinase, catalytic domain domain containing protein. (Os09t0353200-00)	14.0225	36.6824	1.09743	0.000107241	0.000358131
Os08g0191100	Similar to Iron-responsive element binding protein (Fragment). (Os08t0191100-01)	107.989	281.948	1.09708	5.15474e-13	5.33095e-12
Os04g0459700	Similar to H0219H12.3 protein. (Os04t0459700-01);Nucleosome assembly protein (NAP) family protein. (Os04t0459700-02)	11.6353	30.357	1.09656	9.20051e-16	1.26443e-14
Os05g0467000	Similar to Calcium-dependent protein kinase. (Os05t0467000-01);Similar to Calcium-dependent protein kinase. (Os05t0467000-02)	5.11572	13.356	1.09647	1.0203e-09	7.39588e-09
Os01g0366300	Similar to Receptor protein kinase. (Os01t0366300-01)	1.18055	3.07499	1.09565	0.000995148	0.00274097
Os08g0275200	Protein kinase, core domain containing protein. (Os08t0275200-00)	0.877845	2.27334	1.09505	1.47901e-05	5.81343e-05
Os10g0440500	Heavy metal transport/detoxification protein domain containing protein. (Os10t0440500-00)	9.48951	24.8676	1.09287	1.06652e-07	5.85442e-07
Os01g0272600	Similar to Root determined nodulation 1. (Os01t0272600-01)	3.8791	10.1025	1.09277	2.82769e-05	0.000105493
Os01g0971800	Similar to Two-component response regulator ARR11 (Receiver-like protein 3). (Os01t0971800-00)	1.48944	3.90363	1.09103	2.59789e-05	9.74705e-05
Os12g0564100	Similar to Myb-like DNA-binding domain containing protein, expressed. (Os12t0564100-01)	0.990722	2.58448	1.09051	0.00464533	0.0108886
Os06g0726300	NAC transcription factor, Drought and cold stress tolerance (Os06t0726300-01)	4.12422	10.7189	1.08892	0.00019546	0.000621653
Os01g0864500	Harpin-induced 1 domain containing protein. (Os01t0864500-01)	2.59583	6.73557	1.08698	0.000324786	0.000990573
Os05g0365700	Glycoside hydrolase, family 1 protein. (Os05t0365700-01)	1.04603	2.7199	1.08607	1.16838e-08	7.35161e-08
Os03g0314500	WD40-like Beta Propeller domain containing protein. (Os03t0314500-01);Hypothetical conserved gene. (Os03t0314500-02)	3.19952	8.33231	1.08599	0.0175846	0.0352781
Os01g0901700	Similar to emb2421 (embryo defective 2421); monooxygenase/ oxidoreductase. (Os01t0901700-01)	1.28202	3.3284	1.08471	6.66363e-08	3.76378e-07
Os12g0633200	Erg28-like family protein. (Os12t0633200-01)	2.11346	5.49874	1.08395	2.29565e-05	8.70632e-05
Os10g0444700	Phosphate transporter, Pi homeostasis (Os10t0444700-01);Similar to Phosphate transporter 6. (Os10t0444700-02)	25.3943	66.0474	1.08283	1.97974e-08	1.20719e-07
Os01g0948600	Conserved hypothetical protein. (Os01t0948600-01)	18.8277	48.7013	1.08257	3.12952e-14	3.69961e-13
Os10g0132300	Similar to Jasmonate-induced protein. (Os10t0132300-01)	25.2106	65.5179	1.08188	0.00354353	0.00853799
Os05g0562300	Similar to DnaJ-like protein. (Os05t0562300-01)	1.95545	5.06867	1.08183	2.50791e-05	9.44662e-05
Os03g0276500	Similar to Heat shock protein 70. (Os03t0276500-01)	68.7791	177.887	1.08102	2.83155e-15	3.71587e-14
Os02g0714100	Diacylglycerol acyltransferase family protein. (Os02t0714100-01)	3.33263	8.58829	1.08098	1.2646e-08	7.91645e-08
Os11g0171700	Forkhead-associated domain containing protein. (Os11t0171700-01);Hypothetical conserved gene. (Os11t0171700-02)	0.57428	1.47902	1.08015	2.81463e-06	1.24833e-05
Os04g0619400	Protein kinase, core domain containing protein. (Os04t0619400-01)	10.8737	28.0492	1.07975	3.36374e-14	3.96012e-13
Os01g0149350	NB-ARC domain containing protein. (Os01t0149350-00)	0.363106	0.946637	1.07964	0.000120557	0.000399644
Os07g0197400	Hypothetical gene. (Os07t0197400-01)	2.60401	6.71503	1.07908	1.95863e-11	1.7312e-10
Os02g0611800	Similar to Hydroxyanthranilate hydroxycinnamoyltransferase 3. (Os02t0611800-01)	7.96604	20.5182	1.07902	7.4966e-16	1.04447e-14
Os04g0616700	Hypothetical conserved gene. (Os04t0616700-01);Hypothetical conserved gene. (Os04t0616700-02);Similar to H0525G02.12 protein. (Os04t0616700-03);Similar to H0525G02.12 protein. (Os04t0616700-04)	36.9825	95.1971	1.07855	1.77386e-06	8.14345e-06
Os03g0556600	Serine/threonine protein kinase-related domain containing protein. (Os03t0556600-01)	0.547675	1.41141	1.0771	0.000193741	0.000616532
Os06g0676000	Integral membrane protein, Metal ion transport (Os06t0676000-01)	8.11048	20.899	1.07697	1.4918e-14	1.82384e-13
Os01g0926800	Cellular retinaldehyde-binding/triple function, N-terminal domain containing protein. (Os01t0926800-01)	47.6739	122.833	1.07689	7.51784e-17	1.15218e-15
Os01g0307686	Similar to embryonic abundant protein-like. (Os01t0307686-00)	1.44167	3.74315	1.0765	0.000247394	0.000772159
Os10g0567200	Hypothetical protein. (Os10t0567200-01)	0.671887	1.72549	1.07593	3.85296e-05	0.000140506
Os07g0693600	Protein of unknown function DUF231, plant domain containing protein. (Os07t0693600-01)	5.581	14.339	1.07545	3.81609e-16	5.50447e-15
Os01g0194300	Ankyrin-repeat protein, Herbivore-induced defense response, Blast disease resistance (Os01t0194300-01)	13.3204	34.3173	1.0751	3.16159e-10	2.43685e-09
Os06g0673700	Hypothetical protein. (Os06t0673700-01)	71.1267	182.632	1.07373	9.19053e-06	3.74094e-05
Os04g0543900	Similar to glutamic dehydrogenase1. (Os04t0543900-01);Similar to Glutamate dehydrogenase 2. (Os04t0543900-02)	3.6108	9.27782	1.07323	2.51175e-13	2.66466e-12
Os01g0976450	SET domain domain containing protein. (Os01t0976450-00)	4.33584	11.1293	1.07125	2.98734e-09	2.03e-08
Os04g0671200	Polyamine oxidase, Seed germination (Os04t0671200-01);Similar to H0624F09.9 protein. (Os04t0671200-02)	11.342	29.084	1.07089	1.64814e-22	4.22874e-21
Os03g0580200	Lipase, GDSL domain containing protein. (Os03t0580200-01)	2.22225	5.75262	1.07079	1.49651e-05	5.87278e-05
Os11g0139100	Similar to 50S ribosomal protein L24. (Os11t0139100-01)	6.52653	16.7543	1.07075	2.61937e-12	2.50761e-11
Os07g0575700	Similar to Lectin-like receptor kinase 7;2. (Os07t0575700-01)	3.36558	8.63872	1.07036	7.81342e-15	9.82545e-14
Os05g0584600	Similar to ATP binding / nucleoside-triphosphatase/ nucleotide binding. (Os05t0584600-01);ATPase, AAA-type, core domain containing protein. (Os05t0584600-02)	1.55279	3.97827	1.07007	4.86115e-07	2.43199e-06
Os11g0705900	GRAS transcription factor domain containing protein. (Os11t0705900-01)	0.714475	1.83698	1.06999	0.00105721	0.00288828
Os01g0296000	Protein kinase, core domain containing protein. (Os01t0296000-01)	1.04874	2.67472	1.06973	0.000482521	0.00142629
Os05g0156700	Similar to Dihydrolipoyl dehydrogenase. (Os05t0156700-01)	4.66937	11.9555	1.06698	1.17858e-06	5.55169e-06
Os07g0147900	Similar to Ferredoxin-NADP reductase precursor (Fragment). (Os07t0147900-01);Similar to Ferredoxin--NADP reductase. (Os07t0147900-02)	41.5589	106.212	1.06593	6.01894e-19	1.10611e-17
Os02g0712800	Conserved hypothetical protein. (Os02t0712800-01)	1.09572	2.80774	1.065	2.78951e-05	0.000104114
Os07g0418500	Similar to Cytochrome P450. (Os07t0418500-01);Similar to Cytochrome P450. (Os07t0418500-02)	2.71576	6.87402	1.0631	0.022501	0.0438798
Os02g0173200	VQ domain containing protein. (Os02t0173200-01)	3.91344	9.97717	1.06127	3.1197e-06	1.37554e-05
Os04g0648200	Leucine-rich repeat, plant specific containing protein. (Os04t0648200-01)	1.58551	4.05086	1.06071	1.0865e-06	5.15043e-06
Os03g0854100	Similar to ARF GAP-like zinc finger-containing protein ZIGA2 (Fragment). (Os03t0854100-01);Similar to predicted protein. (Os03t0854100-02)	14.3913	36.657	1.06056	3.16179e-12	3.00843e-11
Os07g0540100	Serine/threonine protein kinase-related domain containing protein. (Os07t0540100-01)	9.88831	25.1365	1.05944	0.000569307	0.00165827
Os11g0550100	Similar to NB-ARC domain containing protein, expressed. (Os11t0550100-01)	2.06692	5.26014	1.05929	3.18509e-08	1.87812e-07
Os08g0490000	Helix-loop-helix DNA-binding domain containing protein. (Os08t0490000-01);Similar to Transcription factor BIM2. (Os08t0490000-02)	2.4152	6.14188	1.0582	5.39053e-08	3.0771e-07
Os10g0457600	Similar to Acetyl-CoA C-acyltransferase (3-ketoacyl-coa thiolase b) (EC 2.3.1.16) (Fragment). (Os10t0457600-01)	17.5484	44.5857	1.05817	3.55293e-23	9.49937e-22
Os08g0434300	Similar to Malate dehydrogenase precursor (EC 1.1.1.37). (Os08t0434300-01)	23.7251	60.7542	1.05695	2.11007e-05	8.05592e-05
Os04g0349700	Leucine-rich repeat, typical subtype containing protein. (Os04t0349700-01)	4.94362	12.541	1.05685	8.71453e-17	1.32376e-15
Os04g0301700	Glycosyl transferase, family 14 protein. (Os04t0301700-01)	9.25818	23.493	1.05581	1.35706e-16	2.03975e-15
Os03g0662000	Similar to Dihydrolipoyl dehydrogenase, mitochondrial precursor (EC 1.8.1.4) (Glycine cleavage system L protein) (Dihydrolipoamide dehydrogenase). (Os03t0662000-01)	0.786727	2.00569	1.05492	6.59836e-09	4.29343e-08
Os01g0891601	Leucine-rich repeat, N-terminal domain containing protein. (Os01t0891601-01)	1.40159	3.55365	1.05477	0.0126824	0.0264866
Os06g0268700	Peptidase A1 domain containing protein. (Os06t0268700-01)	10.617	26.9396	1.05459	7.33747e-16	1.0248e-14
Os01g0359800	Similar to NB-ARC domain containing protein. (Os01t0359800-00)	0.48619	1.23393	1.05409	3.35004e-05	0.00012353
Os02g0100100	Thioredoxin domain domain containing protein. (Os02t0100100-01)	18.9597	48.0213	1.05354	3.7681e-21	8.48604e-20
Os08g0343000	Protein kinase, core domain containing protein. (Os08t0343000-01);Hypothetical conserved gene. (Os08t0343000-02)	3.66377	9.27926	1.05345	1.53839e-12	1.5098e-11
Os10g0564500	Serine/threonine protein kinase, Hyperosmotic stress response (Os10t0564500-01)	16.5264	41.8158	1.05285	3.89274e-15	5.04597e-14
Os03g0583900	DEAD-like helicase, N-terminal domain containing protein. (Os03t0583900-01);Similar to Endoribonuclease Dicer homolog 2a. (Os03t0583900-02);Similar to Endoribonuclease Dicer homolog 2a. (Os03t0583900-03);Similar to Endoribonuclease Dicer homolog 2a. (Os03t0583900-04)	5.02119	12.6977	1.05144	1.38265e-30	6.22919e-29
Os06g0274200	Similar to H/ACA ribonucleoprotein complex subunit 2 (H/ACA snoRNP protein NHP2) (High mobility group-like nuclear protein 2). (Os06t0274200-01)	8.01014	20.2747	1.05087	1.72141e-13	1.8607e-12
Os11g0536800	Amidase family protein. (Os11t0536800-01);Similar to predicted protein. (Os11t0536800-02)	8.25024	20.8555	1.05073	5.29733e-24	1.53856e-22
Os06g0115100	Similar to ATOZI1 protein (Stress-induced protein OZI1) (AT0ZI1 protein). (Os06t0115100-01)	52.91	133.647	1.0497	3.04435e-24	8.9942e-23
Os04g0653200	Similar to Low affinity calcium transporter CAX2 (Fragment). (Os04t0653200-01)	9.06388	22.8883	1.04966	1.66843e-22	4.26804e-21
Os04g0453500	Conserved hypothetical protein. (Os04t0453500-01)	1.9149	4.84391	1.04959	1.11768e-05	4.47829e-05
Os03g0800900	Hypothetical conserved gene. (Os03t0800900-01)	1.30476	3.30144	1.04952	0.00060047	0.0017393
Os01g0924200	Conserved hypothetical protein. (Os01t0924200-01)	1.72546	4.3338	1.04907	8.67262e-05	0.000295544
Os11g0564900	Leucine-rich repeat domain containing protein. (Os11t0564900-00)	0.661341	1.66737	1.04872	0.00521767	0.0120849
Os06g0164400	Similar to predicted protein. (Os06t0164400-01)	0.548349	1.38088	1.04786	9.08218e-05	0.000308094
Os01g0117200	Similar to ARK protein (Fragment). (Os01t0117200-01)	5.03559	12.6594	1.04768	3.22021e-05	0.000118973
Os11g0126900	NAC-domain protein, Drought tolerance (Os11t0126900-01)	0.893715	2.26756	1.04724	0.00619534	0.0141001
Os03g0804100	Conserved hypothetical protein. (Os03t0804100-00)	1.5816	3.97565	1.0444	0.000500477	0.00147227
Os01g0194200	IQ calmodulin-binding region domain containing protein. (Os01t0194200-01)	1.11373	2.79866	1.04419	0.00042764	0.0012786
Os06g0291800	Conserved hypothetical protein. (Os06t0291800-00)	1.34062	3.363	1.04284	9.10108e-07	4.37346e-06
Os02g0540700	Similar to Arm repeat-containing protein. (Os02t0540700-00)	1.04038	2.59892	1.04195	5.09661e-05	0.000181426
Os11g0199200	Protein disulfide isomerase-like enzyme, Starch synthesis, Maturation of proglutelin in endosperm (Os11t0199200-01);Similar to Protein disulfide isomerase. (Os11t0199200-02)	164.445	414.038	1.04172	1.06244e-13	1.17809e-12
Os05g0149300	Similar to 1-aminocyclopropane-1-carboxylate oxidase. (Os05t0149300-00)	6.99579	17.5948	1.04166	6.25565e-06	2.62539e-05
Os02g0153100	Protein kinase, core domain containing protein. (Os02t0153100-00)	1.23664	3.10905	1.04158	6.78817e-07	3.33102e-06
Os06g0711100	Conserved hypothetical protein. (Os06t0711100-01);Conserved hypothetical protein. (Os06t0711100-02)	11.8582	29.801	1.04157	1.90691e-18	3.36059e-17
Os01g0650100	Similar to Esterase. (Os01t0650100-01)	2.37759	5.96525	1.04059	0.00638883	0.0144867
Os01g0969100	NAD(P)-binding domain containing protein. (Os01t0969100-01)	2.08406	5.23552	1.04057	1.95361e-08	1.19337e-07
Os03g0225900	Allene oxide synthase (CYP74A2), Biosynthesis of jasmonic acid (JA) (Os03t0225900-01);Allene oxide synthase. (Os03t0225900-02)	6.89587	17.3093	1.03966	1.28448e-05	5.1002e-05
Os07g0208100	Similar to Polygalacturonase A. (Os07t0208100-01)	1.08342	2.72483	1.03691	0.000206622	0.000654617
Os11g0227200	Similar to NBS-LRR disease resistance protein homologue. (Os11t0227200-01)	14.3466	35.9436	1.03664	5.88337e-08	3.34287e-07
Os06g0251100	Membrane attack complex component/perforin (MACPF) domain domain containing protein. (Os06t0251100-00)	11.7183	29.309	1.0355	1.48974e-20	3.17264e-19
Os01g0563000	Hypothetical conserved gene. (Os01t0563000-01);Peptidyl-prolyl cis-trans isomerase, FKBP-type domain containing protein. (Os01t0563000-02);Hypothetical conserved gene. (Os01t0563000-03);Hypothetical conserved gene. (Os01t0563000-04);Hypothetical conserved gene. (Os01t0563000-05);Hypothetical conserved gene. (Os01t0563000-06)	145.112	364.271	1.03514	0.00424329	0.0100436
Os01g0740600	Transferrin receptor-like, dimerisation domain containing protein. (Os01t0740600-01)	8.65449	21.5967	1.03408	3.14496e-09	2.13204e-08
Os09g0567900	Inosine/uridine-preferring nucleoside hydrolase domain containing protein. (Os09t0567900-01)	2.49802	6.22365	1.03182	2.22044e-07	1.16521e-06
Os01g0327400	Similar to Peroxidase (Fragment). (Os01t0327400-01)	15.4349	38.8519	1.03164	0.00687282	0.0154636
Os02g0180700	Similar to Cinnamoyl-CoA reductase (EC 1.2.1.44). (Os02t0180700-01)	4.12098	10.2531	1.02687	5.38691e-06	2.28481e-05
Os09g0541500	Sedlin domain containing protein. (Os09t0541500-01)	12.2741	30.4791	1.02645	6.79859e-16	9.53414e-15
Os07g0520900	Similar to galactolipase/ phospholipase. (Os07t0520900-01);Similar to predicted protein. (Os07t0520900-02)	5.53958	13.7648	1.02553	6.01147e-25	1.87272e-23
Os11g0213600	Peptidase S10, serine carboxypeptidase family protein. (Os11t0213600-01)	2.63597	6.55416	1.02458	4.17447e-08	2.42486e-07
Os12g0145400	Protein of unknown function DUF231, plant domain containing protein. (Os12t0145400-01)	1.42184	3.55032	1.02379	3.2723e-06	1.43728e-05
Os07g0209000	Dolichyl-diphosphooligosaccharide-protein glycosyltransferase 48 kDa subunit precursor, N-glycosylation, Root development (Os07t0209000-01);Non-protein coding transcript. (Os07t0209000-02)	41.0838	101.878	1.02311	2.11252e-19	4.03352e-18
Os05g0387700	Protein kinase, core domain containing protein. (Os05t0387700-01);Protein kinase, core domain containing protein. (Os05t0387700-02)	1.29532	3.20037	1.02307	2.08455e-07	1.09657e-06
Os08g0376200	Similar to Peroxisomal coenzyme A diphosphatase NUDT7. (Os08t0376200-01)	1.76161	4.3637	1.02282	3.07955e-10	2.37682e-09
Os01g0754000	Conserved hypothetical protein. (Os01t0754000-01)	2.07986	5.18771	1.02214	0.00105101	0.0028727
Os01g0214500	Conserved hypothetical protein. (Os01t0214500-01)	3.5404	8.79441	1.0201	2.10381e-05	8.03527e-05
Os12g0615300	Similar to Protein kinase domain containing protein, expressed. (Os12t0615300-01);Hypothetical conserved gene. (Os12t0615300-02)	11.4598	28.3132	1.01982	3.81905e-10	2.9161e-09
Os11g0155600	Conserved hypothetical protein. (Os11t0155600-01)	8.90899	22.0418	1.01913	5.57654e-14	6.41133e-13
Os11g0162200	Similar to Ubiquinol-cytochrome c reductase complex 7.8 kDa protein (EC 1.10.2.2) (Mitochondrial hinge protein) (CR7). (Os11t0162200-01)	51.8652	128.329	1.01884	6.51549e-18	1.08792e-16
Os02g0793300	Similar to Nudix hydrolase 3 (EC 3.6.1.-) (AtNUDT3). Splice isoform 2. (Os02t0793300-01)	10.666	26.3669	1.01822	1.10267e-20	2.38379e-19
Os01g0611100	Similar to GTP-binding nuclear protein Ran-2. (Os01t0611100-01)	10.3315	25.4671	1.01708	7.90724e-14	8.94712e-13
Os11g0226201	Similar to Protein kinase domain containing protein, expressed. (Os11t0226201-00)	31.7642	78.4776	1.01657	5.03328e-20	1.02123e-18
Os07g0409900	Plasma membrane-associated calcium-dependent protein kinase, Direct phosphorylation and activation of MAPK, Negative reguration of rice immunity (Os07t0409900-01);Similar to Calcium-dependent protein kinase. (Os07t0409900-02)	5.65178	13.958	1.01654	1.11368e-22	2.90522e-21
Os05g0457800	Similar to Glycerol-3-phosphate acyltransferase 5 (EC 2.3.1.15) (AtGPAT5). (Os05t0457800-01);Similar to Glycerol-3-phosphate acyltransferase 5 (EC 2.3.1.15) (AtGPAT5). (Os05t0457800-02)	1.91277	4.72237	1.01547	0.0063844	0.0144792
Os05g0130600	Conserved hypothetical protein. (Os05t0130600-01)	3.2871	8.11096	1.0143	0.00954732	0.020671
Os03g0162000	Flavin-containing monooxygenase (FMO), Auxin biosynthesis (Os03t0162000-01)	1.61636	3.98439	1.01347	3.11308e-10	2.40054e-09
Os05g0564400	Similar to GTP-binding protein. (Os05t0564400-02)	3.48221	8.5733	1.01088	9.08891e-09	5.80399e-08
Os02g0109100	Similar to diphosphomevalonate decarboxylase. (Os02t0109100-01)	21.9227	53.8925	1.01063	2.11162e-23	5.73512e-22
Os09g0491740	Auxin efflux carrier domain containing protein. (Os09t0491740-01)	10.0008	24.5678	1.01016	1.41229e-09	1.00381e-08
Os05g0402700	Similar to Fructose-bisphosphate aldolase, cytoplasmic isozyme (EC 4.1.2.13). (Os05t0402700-01)	27.737	68.1619	1.00884	9.25455e-20	1.83012e-18
Os03g0405900	Hypothetical conserved gene. (Os03t0405900-01)	5.60255	13.7664	1.00878	7.90202e-12	7.23403e-11
Os01g0706100	Conserved hypothetical protein. (Os01t0706100-01)	1.15982	2.82999	1.00659	1.7968e-06	8.23553e-06
Os04g0611400	Similar to Vacuolar sorting receptor 7 precursor (AtVSR7) (Epidermal growth factor receptor-like protein 3) (AtELP3) (BP80-like protein f) (AtBP80f). (Os04t0611400-01)	21.2471	52.1203	1.00566	0.010816	0.0230286
Os11g0669100	Calmodulin binding protein-like family protein. (Os11t0669100-01)	9.75756	23.9479	1.00416	0.00265263	0.00657414
Os01g0583300	Zinc finger, C2H2, LYAR-type domain containing protein. (Os01t0583300-01)	1.10764	2.70784	1.00315	5.89749e-05	0.000207286
Os07g0466500	Leucine-rich repeat domain containing protein. (Os07t0466500-00)	1.02728	2.51331	1.00265	0.000265488	0.000823325
Os06g0218300	Zinc finger, RING-type domain containing protein. (Os06t0218300-01)	1.66589	4.05815	1.00221	1.27786e-05	5.07624e-05
Os03g0108700	Conserved hypothetical protein. (Os03t0108700-01)	3.16831	7.7386	1.00175	7.12256e-07	3.48018e-06
Os08g0104700	Chaperonin Cpn60/TCP-1 family protein. (Os08t0104700-01);Hypothetical conserved gene. (Os08t0104700-02)	11.1124	27.1354	1.0014	3.36491e-11	2.89808e-10
Os07g0557100	Delayed-early response protein/equilibrative nucleoside transporter family protein. (Os07t0557100-01)	8.17017	19.9771	1.00135	1.0818e-10	8.8089e-10
Os07g0494700	Hypothetical protein. (Os07t0494700-01)	2.03559	4.98564	1.00101	0.000102968	0.000345541
Os04g0209300	Similar to Glutathione-conjugate transporter AtMRP4. (Os04t0209300-01)	6.06107	14.7892	1.00048	1.48262e-10	1.18922e-09
Os01g0142600	Conserved hypothetical protein. (Os01t0142600-01)	1.10726	2.71624	0.999627	0.00059173	0.00171591
Os12g0161500	Conserved hypothetical protein. (Os12t0161500-01)	0.528521	1.29372	0.998433	0.000788389	0.00222248
Os07g0446600	Similar to OSIGBa0102I15.5 protein. (Os07t0446600-01)	4.68309	11.4158	0.998013	1.17112e-08	7.36619e-08
Os12g0624200	Similar to K-exchanger-like protein. (Os12t0624200-00)	0.974695	2.39009	0.997931	0.0240215	0.0465172
Os10g0580400	High-affinity urea transporter, Effective urea acquisition and utilisation, Effective use of low external urea as a N source (Os10t0580400-01)	8.75468	21.4635	0.997906	5.31343e-06	2.25699e-05
Os07g0641700	Similar to 10 kDa chaperonin (Protein CPN10) (Protein groES). (Os07t0641700-01);Similar to 10 kDa chaperonin. (Os07t0641700-02)	30.728	74.8599	0.997698	1.44666e-16	2.17063e-15
Os10g0107600	Conserved hypothetical protein. (Os10t0107600-01)	0.52006	1.26958	0.997285	4.5304e-06	1.94898e-05
Os09g0555400	Pentatricopeptide repeat domain containing protein. (Os09t0555400-01)	0.875502	2.13432	0.996501	4.7409e-06	2.0319e-05
Os12g0147800	Similar to Phytosulfokines 5 precursor (Secretory protein SH27A). (Os12t0147800-01)	7.29932	17.7741	0.996479	0.00194326	0.00498894
Os07g0407700	Hypothetical conserved gene. (Os07t0407700-01);Conserved hypothetical protein. (Os07t0407700-02);Hypothetical conserved gene. (Os07t0407700-03);Hypothetical conserved gene. (Os07t0407700-04)	9.48592	23.0798	0.996184	1.09758e-19	2.14335e-18
Os05g0473500	Exo70 exocyst complex subunit family protein. (Os05t0473500-01);Similar to protein binding protein. (Os05t0473500-02)	4.46137	10.8632	0.99513	9.37891e-15	1.17253e-13
Os04g0622000	Similar to bromodomain containing protein. (Os04t0622000-00)	0.983678	2.41002	0.994642	0.00335583	0.00813141
Os04g0181100	HR-like lesion-inducer family protein. (Os04t0181100-01)	23.3259	56.7031	0.994241	3.73973e-16	5.39886e-15
Os03g0393700	Similar to Serine carboxypeptidase family protein, expressed. (Os03t0393700-01);Similar to Serine carboxypeptidase family protein, expressed. (Os03t0393700-02);Similar to Serine carboxypeptidase family protein, expressed. (Os03t0393700-03)	4.91026	11.9294	0.993557	5.667e-17	8.77924e-16
Os09g0297000	Similar to Ferrochelatase. (Os09t0297000-01)	8.95339	21.7453	0.992598	3.35827e-15	4.37033e-14
Os01g0776400	Similar to predicted protein. (Os01t0776400-01)	4.13179	10.0568	0.992033	1.6726e-12	1.63591e-11
Os05g0468900	Zinc finger, RING/FYVE/PHD-type domain containing protein. (Os05t0468900-01)	2.85172	6.91812	0.988631	2.1524e-06	9.72518e-06
Os10g0395000	Protein kinase, core domain containing protein. (Os10t0395000-01)	3.71914	9.08559	0.988606	0.0071282	0.0159754
Os09g0444900	Similar to plant viral-response family protein. (Os09t0444900-01);Similar to plant viral-response family protein. (Os09t0444900-02)	0.874011	2.14123	0.988478	0.00432106	0.0102108
Os04g0616400	Similar to H0525G02.12 protein. (Os04t0616400-01);Similar to H0525G02.11 protein. (Os04t0616400-02)	5.19432	12.5769	0.9882	1.70091e-16	2.5388e-15
Os07g0539700	Hypothetical conserved gene. (Os07t0539700-01)	15.8918	38.5424	0.987902	1.78714e-14	2.16182e-13
Os01g0939500	Similar to Eukaryotic peptide chain release factor subunit 1-2 (eRF1-2) (Eukaryotic release factor 1-2) (Omnipotent suppressor protein 1 homolog 2) (SUP1 homolog 2). (Os01t0939500-00)	4.79276	11.6313	0.987811	1.12009e-10	9.10771e-10
Os03g0367101	Similar to cytochrome P450 flavonoid 3',5'-hydroxylase. (Os03t0367101-00)	1.96372	4.75051	0.987449	0.00927512	0.0201554
Os02g0472700	Similar to receptor-like serine-threonine protein kinase. (Os02t0472700-00)	4.64598	11.2293	0.986819	5.81496e-05	0.000204914
Os10g0189600	Pyridoxal phosphate-dependent transferase, major region, subdomain 1 domain containing protein. (Os10t0189600-01);Pyridoxal phosphate-dependent transferase, major region, subdomain 1 domain containing protein. (Os10t0189600-02)	4.46342	10.7688	0.986012	2.42371e-13	2.57285e-12
Os03g0733800	Endoplasmic reticulum oxidoreductin 1 family protein. (Os03t0733800-00)	10.3645	25.0721	0.985628	3.95754e-09	2.64324e-08
Os02g0314600	Peptidase A1 domain containing protein. (Os02t0314600-01)	1.01227	2.43598	0.982893	7.7504e-05	0.000266124
Os04g0414300	Similar to H0622F05.1 protein. (Os04t0414300-00)	6.11827	14.7203	0.982676	1.02387e-05	4.12553e-05
Os01g0607200	Amino acid permease subfamily protein. (Os01t0607200-01);Similar to amino acid permease family protein. (Os01t0607200-02)	4.21374	10.1522	0.982544	5.5575e-12	5.19012e-11
Os10g0521500	Esterase/lipase/thioesterase domain containing protein. (Os10t0521500-01)	1.75532	4.21745	0.981431	0.000711353	0.00202527
Os11g0568700	Conserved hypothetical protein. (Os11t0568700-01);START-like domain domain containing protein. (Os11t0568700-02)	26.0233	62.6294	0.980979	1.95249e-23	5.32822e-22
Os01g0850100	Similar to Phosphatidic acid phosphatase-like protein. (Os01t0850100-01)	6.99202	16.8423	0.980573	7.61547e-12	6.99409e-11
Os03g0136900	Similar to Aconitate hydratase, cytoplasmic (EC 4.2.1.3) (Citrate hydro-lyase) (Aconitase). (Os03t0136900-01);Similar to Aconitate hydratase 2, mitochondrial. (Os03t0136900-02)	47.0059	113.161	0.980081	6.66501e-27	2.40853e-25
Os03g0797400	Similar to Indole-3-glycerol phosphate lyase. (Os03t0797400-01)	5.34628	12.88	0.979375	4.03417e-06	1.74821e-05
Os07g0168300	Similar to Glutathione S-transferase GSTU6. (Os07t0168300-01)	5.58703	13.4556	0.978693	2.01794e-09	1.40405e-08
Os08g0519700	Protein of unknown function DUF630 domain containing protein. (Os08t0519700-01);Hypothetical conserved gene. (Os08t0519700-02)	1.53959	3.71035	0.976299	8.2332e-05	0.000281463
Os02g0825700	F-box domain, cyclin-like domain containing protein. (Os02t0825700-01)	3.26208	7.81538	0.976134	8.95145e-08	4.97094e-07
Os06g0653900	Similar to Protein transport protein SEC61 gamma subunit. (Os06t0653900-01)	15.5201	37.1933	0.975653	3.82328e-13	4.00163e-12
Os06g0683400	Small calcium-binding protein with one EF-hand motif, Positive regulation of osmotic and salt tolerance (Os06t0683400-02)	2.88535	6.96065	0.975623	0.000104268	0.000349289
Os02g0269200	Dynein light chain, type 1 family protein. (Os02t0269200-01)	1.69755	4.05865	0.97503	0.00120097	0.00323724
Os05g0401500	Similar to oxidoreductase, 2OG-Fe oxygenase family protein. (Os05t0401500-01)	4.26134	10.2757	0.974981	8.02177e-06	3.29411e-05
Os01g0914200	Hypothetical protein. (Os01t0914200-01)	0.515298	1.24318	0.974874	0.0027026	0.00668254
Os02g0819400	Phytic acid metabolism (Os02t0819400-01);Phytic acid metabolism (Os02t0819400-02);Phytic acid metabolism (Os02t0819400-03)	1.9767	4.74977	0.974872	0.0109302	0.0232487
Os06g0542300	Heavy metal transport/detoxification protein domain containing protein. (Os06t0542300-01)	5.2094	12.4921	0.974719	0.00030209	0.000927451
Os11g0245100	Similar to Glutathione S-transferase 2. (Os11t0245100-01)	3.27046	7.84134	0.974648	0.00306584	0.00749966
Os01g0115800	Similar to Receptor-like kinase. (Os01t0115800-01)	7.17917	17.2052	0.973971	1.17993e-17	1.92342e-16
Os02g0115900	Endosperm lumenal binding protein. (Os02t0115900-01);Endosperm lumenal binding protein. (Os02t0115900-02);Similar to Endosperm lumenal binding protein. (Os02t0115900-03)	87.2523	210.187	0.972481	0.000468895	0.00139008
Os12g0223000	Hypothetical protein. (Os12t0223000-01)	3.26359	7.81452	0.972352	5.94027e-06	2.50159e-05
Os02g0738900	Dynamin-related protein, Secondary cell wall cellulose biosynthesis (Os02t0738900-01)	10.7269	25.6715	0.971636	8.00768e-21	1.7577e-19
Os05g0569000	Hypothetical conserved gene. (Os05t0569000-01)	2.5703	6.17055	0.971363	7.33159e-10	5.39883e-09
Os07g0191200	Plasma membrane H+ ATPase (EC 3.6.3.6). (Os07t0191200-01);Similar to Plasma membrane H+-ATPase. (Os07t0191200-02)	45.2063	108.314	0.971323	1.10136e-15	1.50158e-14
Os06g0693000	Protein kinase, core domain containing protein. (Os06t0693000-01)	3.93384	9.40834	0.970889	2.99968e-08	1.7755e-07
Os02g0768000	Conserved hypothetical protein. (Os02t0768000-01)	1.15933	2.78128	0.970527	0.00840194	0.0184589
Os01g0867300	bZIP transcription factor, Abiotic stress response, ABA signaling, Suppressor of floral transition upon drought stress (Os01t0867300-01)	7.7964	18.6295	0.969208	6.26556e-12	5.80715e-11
Os10g0506200	Similar to Valyl-tRNA synthetase. (Os10t0506200-00)	2.23304	5.33239	0.969162	2.43744e-07	1.27208e-06
Os02g0716800	TGF-beta receptor, type I/II extracellular region family protein. (Os02t0716800-01)	1.24704	2.98791	0.969133	0.00217477	0.00551564
Os04g0471300	Similar to H0418A01.6 protein. (Os04t0471300-01)	6.02064	14.3828	0.96866	1.50351e-08	9.31685e-08
Os06g0699200	Metallophosphoesterase domain containing protein. (Os06t0699200-01)	7.3613	17.556	0.968066	1.92241e-13	2.06885e-12
Os06g0632200	Similar to tryptophan synthase-related. (Os06t0632200-01);Similar to tryptophan synthase-related. (Os06t0632200-02)	4.40734	10.5275	0.967766	5.95155e-09	3.89175e-08
Os06g0563000	Ndr family protein. (Os06t0563000-01)	7.71702	18.4104	0.967209	2.26042e-15	3.00079e-14
Os03g0574900	Similar to Potassium transporter 1 (OsHAK1). Splice isoform 2. (Os03t0574900-01)	9.98901	23.8273	0.966039	2.12283e-12	2.05056e-11
Os01g0827600	Exo70 exocyst complex subunit family protein. (Os01t0827600-01)	2.67546	6.38371	0.965782	1.09193e-13	1.20781e-12
Os06g0705350	Similar to pentatricopeptide (PPR) repeat-containing protein. (Os06t0705350-00)	0.937315	2.24271	0.965683	6.00006e-05	0.000210487
Os07g0124100	Similar to Phytosulfokines 4 precursor. (Os07t0124100-01)	43.6945	103.923	0.965621	0.00450171	0.0105837
Os05g0197300	IQ calmodulin-binding region domain containing protein. (Os05t0197300-01)	0.530646	1.26911	0.965223	0.00700762	0.0157319
Os02g0575900	Exo70 exocyst complex subunit family protein. (Os02t0575900-01)	0.704667	1.67635	0.964795	0.0002888	0.000889832
Os08g0256700	Conserved hypothetical protein. (Os08t0256700-01)	0.996605	2.37958	0.963871	0.0244248	0.0471917
Os02g0153700	Serine/threonine protein kinase domain containing protein. (Os02t0153700-01)	2.44722	5.82263	0.963337	2.1878e-06	9.87213e-06
Os05g0258400	Protein kinase, catalytic domain domain containing protein. (Os05t0258400-00)	8.81429	20.8146	0.962965	0.000832894	0.00233662
Os02g0615800	Protein kinase, core domain containing protein. (Os02t0615800-01);Hypothetical conserved gene. (Os02t0615800-02)	946.505	2253.05	0.961426	2.31169e-16	3.41481e-15
Os10g0463800	Domain of unknown function, DUF1338, containing green-plant-unique protein, Regulation of starch synthesis and amyloplast development, Peripheral endosperm development (Os10t0463800-01)	12.2169	29.0499	0.961106	2.28622e-13	2.43594e-12
Os05g0135700	S-adenosylmethionine synthetase 1 (EC 2.5.1.6) (Methionine adenosyltransferase 1) (AdoMet synthetase 1). (Os05t0135700-01);S-adenosylmethionine synthetase 1 (EC 2.5.1.6) (Methionine adenosyltransferase 1) (AdoMet synthetase 1). (Os05t0135700-02)	126.604	300.777	0.960608	4.1016e-15	5.29752e-14
Os03g0749300	Similar to Exoglucanase precursor. (Os03t0749300-01);Similar to Exoglucanase precursor. (Os03t0749300-02);Similar to Exoglucanase. (Os03t0749300-03);Similar to Cell wall beta-glucosidase. (Os03t0749300-04)	7.90822	18.9207	0.959448	0.00310162	0.00757746
Os05g0152201	Conserved hypothetical protein. (Os05t0152201-01)	6.68532	15.8527	0.95916	7.04733e-10	5.20514e-09
Os02g0617700	Nucleic acid-binding, OB-fold domain containing protein. (Os02t0617700-01)	6.91422	16.3946	0.958791	6.48415e-11	5.40031e-10
Os01g0681200	Similar to Acyl-CoA synthetase (EC 6.2.1.3). (Os01t0681200-01);Similar to Acyl-CoA synthetase (EC 6.2.1.3). (Os01t0681200-02)	2.62028	6.20224	0.958532	1.07206e-09	7.73518e-09
Os07g0604800	UDP-arabinopyranose mutase, Pollen wall morphogenesis (Os07t0604800-01)	3.70036	8.73739	0.957507	2.14335e-07	1.12682e-06
Os07g0264100	NAD(P)-binding domain containing protein. (Os07t0264100-01)	6.8316	16.1704	0.957168	2.36873e-12	2.28038e-11
Os03g0289100	Serine/threonine protein kinase, Carbohydrate metabolism (Os03t0289100-01);Similar to OSK3. (Os03t0289100-02)	12.9969	30.7498	0.955956	2.68169e-19	5.09758e-18
Os01g0221600	Malate transporter, aliminium toerance domain containing protein. (Os01t0221600-00)	6.40033	15.0924	0.955041	9.88752e-05	0.000333371
Os01g0264700	Cellular retinaldehyde binding/alpha-tocopherol transport family protein. (Os01t0264700-01)	9.40694	22.2214	0.953518	7.87754e-17	1.20194e-15
Os02g0584900	Conserved hypothetical protein. (Os02t0584900-01)	1.67298	3.97408	0.953518	0.000581496	0.00169033
Os08g0434000	Pentatricopeptide repeat domain containing protein. (Os08t0434000-01)	0.63787	1.50146	0.952209	0.00036677	0.00110789
Os02g0471500	Protein phosphatase 2C domain containing protein. (Os02t0471500-01);Protein phosphatase 2C domain containing protein. (Os02t0471500-02);Similar to protein phosphatase 2C containing protein. (Os02t0471500-03)	4.44513	10.5042	0.951778	2.65837e-10	2.06849e-09
Os06g0291500	Conserved hypothetical protein. (Os06t0291500-01)	0.471765	1.11805	0.950088	0.0100779	0.021684
Os11g0672300	Similar to Protein kinase domain containing protein, expressed. (Os11t0672300-01)	38.3858	90.4856	0.947851	1.4083e-11	1.26167e-10
Os04g0398000	Pathogenesis-related transcriptional factor and ERF domain containing protein. (Os04t0398000-01);Pathogenesis-related transcriptional factor and ERF domain containing protein. (Os04t0398000-02)	3.17895	7.49204	0.947273	2.41834e-08	1.45499e-07
Os05g0198200	Thioredoxin fold domain containing protein. (Os05t0198200-00)	2.40467	5.63324	0.945549	0.000492279	0.00145188
Os02g0634600	Conserved hypothetical protein. (Os02t0634600-01);Similar to predicted protein. (Os02t0634600-02)	0.514593	1.21459	0.944575	0.000473355	0.00140161
Os08g0554900	Nonaspanin (TM9SF) family protein. (Os08t0554900-01);Similar to cDNA, clone: J100074O19, full insert sequence. (Os08t0554900-02)	1.48974	3.49674	0.942279	6.95564e-07	3.40832e-06
Os03g0788500	Calcium-dependent protein kinase, Regulaton of immune responses, Disease resistance (Os03t0788500-01)	2.12178	4.96795	0.9417	2.19988e-08	1.33196e-07
Os01g0879500	RuBisCO-cytochrome methylase, RMS1 domain containing protein. (Os01t0879500-01)	1.89786	4.45915	0.941198	4.19405e-06	1.812e-05
Os06g0545900	Protein of unknown function DUF246, plant family protein. (Os06t0545900-01)	2.64778	6.20892	0.940501	1.31147e-06	6.13556e-06
Os10g0112700	Serine/threonine protein kinase-related domain containing protein. (Os10t0112700-01)	12.9528	30.3238	0.940372	3.68183e-08	2.15474e-07
Os12g0632800	Protein kinase, catalytic domain domain containing protein. (Os12t0632800-00)	16.3477	38.2925	0.940345	2.8548e-18	4.93978e-17
Os01g0201100	Similar to xylosyltransferase oxt. (Os01t0201100-01)	2.2954	5.36834	0.940304	1.69367e-05	6.5833e-05
Os01g0115900	Similar to Receptor-like protein kinase. (Os01t0115900-00)	3.49207	8.18092	0.939683	3.79509e-07	1.92559e-06
Os12g0590900	Pyridoxal phosphate-dependent transferase, major region domain containing protein. (Os12t0590900-01)	1.31337	3.08077	0.93966	0.000127087	0.000418865
Os07g0582400	Similar to Proton myo-inositol cotransporter. (Os07t0582400-01)	44.4492	104.381	0.93926	2.81288e-13	2.97126e-12
Os02g0669500	Similar to H0211B05.7 protein. (Os02t0669500-01)	3.19251	7.41287	0.939258	0.000584818	0.00169883
Os03g0179000	Similar to Tubulin-tyrosine ligase family protein, expressed. (Os03t0179000-01)	6.76708	15.8421	0.939085	3.49793e-19	6.57634e-18
Os02g0710900	Heat shock protein Hsp70 family protein. (Os02t0710900-01)	25.2352	59.1468	0.938878	5.38137e-13	5.55115e-12
Os03g0794500	Similar to Glutamate dehydrogenase (EC 1.4.1.3) (GDH). (Os03t0794500-01)	8.16829	19.1053	0.937592	1.53496e-14	1.87261e-13
Os01g0323600	Similar to S-adenosylmethionine synthase 2. (Os01t0323600-01)	38.7039	90.7971	0.937012	1.60596e-09	1.13209e-08
Os03g0808600	Similar to Calcium-dependent protein kinase. (Os03t0808600-01)	20.1066	46.9795	0.936772	4.76366e-15	6.11123e-14
Os08g0205100	Disease resistance protein domain containing protein. (Os08t0205100-01)	4.0836	9.53512	0.936017	2.89539e-11	2.51007e-10
Os07g0192000	ATPase, AAA-type, core domain containing protein. (Os07t0192000-01)	4.81527	11.2649	0.935606	1.52722e-08	9.45699e-08
Os01g0934400	Mog1/PsbP, alpha/beta/alpha sandwich domain containing protein. (Os01t0934400-01)	1.82868	4.25726	0.935519	0.005858	0.0134124
Os11g0161800	Conserved hypothetical protein. (Os11t0161800-00)	2.26962	5.29741	0.935017	0.00440335	0.0103809
Os11g0186800	Similar to inorganic phosphate cotransporter. (Os11t0186800-01)	0.998265	2.3175	0.933221	0.000247666	0.000772801
Os03g0834050	Similar to predicted protein. (Os03t0834050-01)	5.03364	11.7178	0.932991	2.05829e-10	1.6244e-09
Os12g0126200	Engulfment and cell motility, ELM domain containing protein. (Os12t0126200-01)	1.56165	3.64738	0.932477	3.7247e-05	0.000136213
Os09g0489200	Similar to transcription factor jumonji (jmjC) domain-containing protein. (Os09t0489200-00)	2.48769	5.79301	0.932466	6.52895e-06	2.73207e-05
Os01g0118000	Similar to Fructose-bisphosphate aldolase (EC 4.1.2.13) (Fragment). (Os01t0118000-01)	13.9697	32.4996	0.932028	2.86463e-18	4.94818e-17
Os12g0578400	Glycoside hydrolase family 79, N-terminal protein. (Os12t0578400-01)	1.76438	4.10629	0.931928	8.71605e-05	0.000296906
Os02g0543000	Abscisic stress ripening protein 1. (Os02t0543000-01);Hypothetical conserved gene. (Os02t0543000-02);Similar to Abscisic stress ripening protein 1. (Os02t0543000-03);ABA/WDS induced protein family protein. (Os02t0543000-04);Abscisic stress ripening protein 1. (Os02t0543000-05)	152.611	355.769	0.931872	0.000258404	0.000803242
Os04g0682600	Similar to H0502G05.7 protein. (Os04t0682600-01)	0.710013	1.64777	0.931624	0.00377526	0.00903167
Os06g0677800	Similar to P-167-1_1 (Fragment). (Os06t0677800-01)	7.11497	16.5868	0.93077	1.16505e-09	8.36737e-09
Os02g0198500	Conserved hypothetical protein. (Os02t0198500-01);Hypothetical conserved gene. (Os02t0198500-02)	2.51075	5.83207	0.93055	0.000170869	0.000550999
Os07g0503300	UDP-glucuronosyl/UDP-glucosyltransferase family protein. (Os07t0503300-01);UDP-glucuronosyl/UDP-glucosyltransferase family protein. (Os07t0503300-02)	1.7196	3.99717	0.929317	0.000222351	0.00070056
Os04g0370100	Similar to OSIGBa0107E14.7 protein. (Os04t0370100-01)	3.94512	9.19697	0.929247	0.0125578	0.0262648
Os02g0725300	Cellulose synthase family protein. (Os02t0725300-01);Similar to cDNA clone:J033042D19, full insert sequence. (Os02t0725300-02);Similar to cDNA clone:J033042D19, full insert sequence. (Os02t0725300-03);Similar to cDNA clone:J033042D19, full insert sequence. (Os02t0725300-04)	5.22967	12.1584	0.929212	3.86158e-12	3.63998e-11
Os02g0525900	Similar to Acetyl-coenzyme A synthetase 2 (EC 6.2.1.1) (Acetate--CoA ligase 2) (Acyl-activating enzyme 2). (Os02t0525900-01);Similar to Acetyl-coenzyme A synthetase 2 (EC 6.2.1.1) (Acetate--CoA ligase 2) (Acyl-activating enzyme 2). (Os02t0525900-02);Similar to H0502B11.5 protein. (Os02t0525900-03)	19.174	44.4957	0.928394	7.72257e-12	7.08487e-11
Os01g0752200	Crotonase, core domain containing protein. (Os01t0752200-01)	11.6562	27.0843	0.928377	5.35629e-11	4.50064e-10
Os01g0752400	Hypothetical conserved gene. (Os01t0752400-00)	15.1996	35.2795	0.928185	2.74891e-11	2.39154e-10
Os09g0439700	Transmembrane receptor, eukaryota domain containing protein. (Os09t0439700-01);Transmembrane receptor, eukaryota domain containing protein. (Os09t0439700-02);Hypothetical conserved gene. (Os09t0439700-03)	3.30694	7.69756	0.927987	5.05656e-08	2.89513e-07
Os07g0656200	Similar to Beta-glucosidase 26. (Os07t0656200-01)	13.7142	31.8091	0.927779	4.19777e-08	2.43593e-07
Os04g0450500	Similar to H0818E04.20 protein. (Os04t0450500-01)	1.95737	4.54063	0.927364	0.0026413	0.00654984
Os04g0402100	Similar to Calnexin (Fragment). (Os04t0402100-01);Similar to calnexin. (Os04t0402100-02)	116.5	271.046	0.926346	3.58235e-06	1.56426e-05
Os11g0684700	Similar to NB-ARC domain containing protein, expressed. (Os11t0684700-01)	4.58381	10.6401	0.926255	2.83434e-07	1.46497e-06
Os11g0168600	Protein kinase, core domain containing protein. (Os11t0168600-01)	7.44791	17.2555	0.92607	0.000126541	0.000417225
Os11g0303800	Hypothetical protein. (Os11t0303800-01)	4.17231	9.65978	0.925769	0.0072981	0.0163199
Os06g0682633	Hypothetical conserved gene. (Os06t0682633-01)	6.85447	15.8664	0.923573	2.16226e-11	1.8975e-10
Os01g0869200	Magnesium transporter, Mg-mediated aluminum tolerance (Os01t0869200-01)	7.54249	17.4674	0.923086	1.01726e-11	9.20954e-11
Os03g0168300	Protein of unknown function DUF1997 domain containing protein. (Os03t0168300-01)	2.28927	5.30809	0.92195	0.00414118	0.00983716
Os01g0871300	Pyridoxal phosphate-dependent transferase, major region domain containing protein. (Os01t0871300-01);Similar to Aspartate aminotransferase. (Os01t0871300-02)	4.93283	11.3978	0.921502	6.31956e-07	3.11531e-06
Os03g0582200	SCAMP family protein. (Os03t0582200-01);SCAMP family protein. (Os03t0582200-02)	28.5736	65.9563	0.920739	1.74935e-16	2.60882e-15
Os04g0487300	Similar to DNA-directed RNA polymerases II 24 kDa polypeptide. (Os04t0487300-01)	2.97737	6.87379	0.920685	7.5513e-07	3.67086e-06
Os02g0198700	Similar to Subtilisin-like protease. (Os02t0198700-01);Similar to Subtilisin-like protease. (Os02t0198700-02)	0.598106	1.37557	0.9202	0.000702335	0.00200259
Os01g0217500	ThiJ/PfpI domain containing protein. (Os01t0217500-01)	0.656189	1.50419	0.919419	0.0138049	0.0285633
Os01g0214800	Lipase, GDSL domain containing protein. (Os01t0214800-01);Similar to Esterase. (Os01t0214800-02);Similar to Esterase. (Os01t0214800-03)	11.6159	26.8728	0.919046	1.72123e-10	1.37095e-09
Os12g0182300	Protein kinase, core domain containing protein. (Os12t0182300-01)	8.84285	20.3981	0.918571	1.40834e-06	6.56015e-06
Os08g0187800	Similar to Glucose-6-phosphate/phosphate-translocator precursor. (Os08t0187800-01)	18.1067	41.7869	0.918461	1.57937e-10	1.26269e-09
Os06g0561000	Myo-inositol oxygenase, Drought stress tolerance (Os06t0561000-01)	4.11855	9.51928	0.918234	0.0159273	0.0323925
Os01g0945200	Similar to BAT1 (BIDIRECTIONAL AMINO ACID TRANSPORTER 1); amino acid transmembrane transporter. (Os01t0945200-00)	1.24025	2.86452	0.918233	0.00684962	0.0154195
Os01g0174500	Metridin-like ShK toxin domain containing protein. (Os01t0174500-01);Similar to cDNA clone:J023048G08, full insert sequence. (Os01t0174500-02)	2.49438	5.77679	0.918078	1.46739e-05	5.7704e-05
Os01g0847800	Similar to Aldose reductase (EC 1.1.1.21) (AR) (Aldehyde reductase) (20-alpha- hydroxysteroid dehydrogenase) (EC 1.1.1.149) (20-alpha-HSD). (Os01t0847800-01);Aldo-keto reductase (Os01t0847800-02)	7.28629	16.8247	0.917889	1.24851e-09	8.92572e-09
Os11g0582100	Zinc finger, RING/FYVE/PHD-type domain containing protein. (Os11t0582100-01)	24.2418	55.8616	0.91711	8.8343e-14	9.92414e-13
Os03g0166000	Alba, DNA/RNA-binding protein family protein. (Os03t0166000-01)	5.97177	13.7658	0.916253	5.21233e-09	3.4319e-08
Os06g0544100	Tyrosine protein kinase domain containing protein. (Os06t0544100-01)	0.741506	1.69949	0.916089	0.00254696	0.00634154
Os07g0635800	Pentatricopeptide repeat domain containing protein. (Os07t0635800-00)	0.916929	2.12363	0.915938	0.000655031	0.00188052
Os10g0337600	Similar to Got1-like family protein, expressed. (Os10t0337600-01)	1.77979	4.0709	0.915068	0.00096216	0.00266078
Os01g0175100	Kv1.4 voltage-gated K+ channel family protein. (Os01t0175100-01)	2.46634	5.69422	0.914748	0.00111149	0.00301925
Os05g0176000	Similar to fibrillarin-2. (Os05t0176000-01)	8.01396	18.4182	0.91459	0.000586532	0.00170323
Os12g0112800	Conserved hypothetical protein. (Os12t0112800-00)	33.1712	76.323	0.914354	4.75772e-10	3.6024e-09
Os10g0371200	Conserved hypothetical protein. (Os10t0371200-01)	1.35594	3.12027	0.914123	0.00289681	0.00711762
Os03g0203700	Similar to Calcium-transporting ATPase 2, plasma membrane-type (EC 3.6.3.8) (Ca(2+)-ATPase isoform 2). (Os03t0203700-01);Similar to Calcium-transporting ATPase 2, plasma membrane-type (EC 3.6.3.8) (Ca(2+)-ATPase isoform 2). (Os03t0203700-02)	0.893024	2.0502	0.9134	0.000141598	0.000462957
Os07g0130450	Hypothetical protein. (Os07t0130450-00)	1.19178	2.7395	0.913343	0.00104992	0.00287063
Os03g0107700	Similar to EL2 protein. (Os03t0107700-01)	6.3595	14.6235	0.913295	0.000483907	0.0014294
Os05g0187100	Similar to Hexokinase. (Os05t0187100-01);Cytosolic hexokinase, Sugar signaling and metabolism (Os05t0187100-02)	6.53245	15.0056	0.912915	3.81034e-15	4.94739e-14
Os08g0272000	Similar to GAG1At protein. (Os08t0272000-01)	4.81534	11.1076	0.912092	2.83766e-05	0.000105819
Os10g0573800	Mitochondrial carnitine/acylcarnitine carrier-like protein (A BOUT DE SOUFFLE) (Carnitine/acylcarnitine translocase-like protein) (CAC-like protein). (Os10t0573800-01)	2.8084	6.45755	0.911957	7.57666e-07	3.6811e-06
Os08g0543100	Similar to NBS-LRR type resistance protein (Fragment). (Os08t0543100-00)	1.4961	3.43053	0.91121	0.000122582	0.000405809
Os04g0435100	Amino acid/polyamine transporter I family protein. (Os04t0435100-01)	3.13724	7.21064	0.910817	2.52567e-06	1.12664e-05
Os10g0124000	Ribosomal protein L7A/RS6 family domain containing protein. (Os10t0124000-01)	3.07198	7.0922	0.910488	0.000211421	0.000669196
Os02g0105800	Cyclin-like F-box domain containing protein. (Os02t0105800-01)	1.20935	2.76763	0.910366	0.000319931	0.000977328
Os11g0447300	GTP-binding protein, HSR1-related domain containing protein. (Os11t0447300-01)	2.43268	5.57884	0.910233	6.99144e-07	3.42391e-06
Os04g0509400	RmlC-like jelly roll fold domain containing protein. (Os04t0509400-01)	4.72004	10.8063	0.910136	0.000550804	0.00160829
Os06g0574700	Hypothetical conserved gene. (Os06t0574700-01);Hypothetical gene. (Os06t0574700-02)	0.577031	1.32616	0.909924	0.00191243	0.00492084
Os02g0209000	Hypothetical conserved gene. (Os02t0209000-01)	12.239	28.0687	0.90956	2.06838e-18	3.63396e-17
Os12g0105500	Similar to Phosphatidate cytidylyltransferase family protein, expressed. (Os12t0105500-01)	3.00054	6.92187	0.909438	5.33461e-05	0.000189348
Os09g0280300	NAD(P)-binding domain containing protein. (Os09t0280300-01)	3.12957	7.14904	0.908999	2.21898e-06	1.00049e-05
Os07g0637400	Similar to Novel plant SNARE 12 (AtNPSN12). (Os07t0637400-01)	3.32011	7.61137	0.90862	5.02242e-05	0.000179007
Os01g0830700	Protein of unknown function DUF231, plant domain containing protein. (Os01t0830700-01);Protein of unknown function DUF231, plant domain containing protein. (Os01t0830700-02)	7.5004	17.1903	0.908582	8.42474e-13	8.47659e-12
Os11g0629500	Similar to Phosphoserine phosphatase, chloroplast precursor (EC 3.1.3.3) (PSP) (O-phosphoserine phosphohydrolase) (PSPase). (Os11t0629500-01)	11.6207	26.5959	0.907758	1.23773e-11	1.1135e-10
Os03g0724100	Phosphatidylinositol transfer protein-like, N-terminal domain containing protein. (Os03t0724100-01)	9.73464	22.3027	0.906184	1.09909e-12	1.09495e-11
Os04g0535400	Histidine triad motif domain containing protein. (Os04t0535400-01)	4.59751	10.4999	0.905164	3.0039e-06	1.32857e-05
Os01g0113700	Similar to Receptor-like kinase. (Os01t0113700-00)	4.35434	9.92842	0.904977	6.20291e-12	5.75219e-11
Os09g0313500	NB-ARC domain containing protein. (Os09t0313500-01)	5.16665	11.8113	0.904714	7.27595e-15	9.18321e-14
Os11g0598300	NB-ARC domain containing protein. (Os11t0598300-00)	2.11162	4.82509	0.904584	6.20928e-05	0.000216895
Os07g0503900	UDP-glucuronosyl/UDP-glucosyltransferase family protein. (Os07t0503900-01)	0.996943	2.26373	0.903812	0.0025452	0.00633992
Os03g0309000	Virulence factor, pectin lyase fold family protein. (Os03t0309000-01)	13.2613	30.3059	0.903804	1.1074e-15	1.50862e-14
ENSRNA049473661	Small nucleolar RNA SNORD14	18.5166	42.2667	0.903534	0.000232383	0.000728957
Os11g0134300	Similar to Serine/threonine kinase. (Os11t0134300-01)	21.0661	48.0825	0.902819	4.4766e-20	9.16955e-19
Os04g0687100	Similar to Soluble inorganic pyrophosphatase (EC 3.6.1.1) (Pyrophosphate phospho- hydrolase) (PPase). (Os04t0687100-01)	14.5318	33.151	0.902552	3.62488e-09	2.43527e-08
Os10g0407000	Pectin lyase fold/virulence factor domain containing protein. (Os10t0407000-01)	12.6655	28.8861	0.902507	1.92613e-13	2.07155e-12
Os01g0667900	CC-type glutaredoxin, Homeostatic regulation of nitrogen use, Hormone signaling (Os01t0667900-01)	8.03657	18.341	0.90244	0.000133606	0.000438833
Os07g0250300	Conserved hypothetical protein. (Os07t0250300-01);Hypothetical conserved gene. (Os07t0250300-02);Conserved hypothetical protein. (Os07t0250300-03)	2.57832	5.88665	0.901937	1.77398e-10	1.41105e-09
Os06g0332600	Similar to Rf2 protein. (Os06t0332600-01)	2.32586	5.31915	0.901889	0.00569521	0.0130815
Os05g0466900	Serine/threonine protein kinase domain containing protein. (Os05t0466900-01)	0.629393	1.42403	0.901813	0.0125921	0.0263236
Os11g0195500	Hypothetical conserved gene. (Os11t0195500-01)	18.1966	41.4881	0.901501	1.73126e-17	2.78511e-16
Os07g0656900	Similar to Serine carboxypepsidase (Fragment). (Os07t0656900-00)	22.4348	51.2336	0.901084	5.87047e-08	3.33664e-07
Os09g0100800	Protein of unknown function DUF573 domain containing protein. (Os09t0100800-01)	0.766924	1.73619	0.900865	0.00500438	0.0116333
Os01g0587400	Serine/threonine protein kinase-related domain containing protein. (Os01t0587400-01)	1.96863	4.48975	0.900704	2.47044e-05	9.31774e-05
Os08g0356800	Protein of unknown function DUF247, plant family protein. (Os08t0356800-01)	2.12086	4.81158	0.900542	4.16923e-06	1.8021e-05
Os07g0211000	Hypothetical conserved gene. (Os07t0211000-00)	4.00215	9.10128	0.899956	1.44706e-10	1.16395e-09
Os10g0405600	Phosphofructokinase family protein. (Os10t0405600-01)	8.62334	19.6314	0.899342	9.64943e-17	1.46448e-15
Os03g0842400	Conserved hypothetical protein. (Os03t0842400-01)	2.22277	5.07675	0.899093	8.65092e-07	4.16998e-06
Os01g0261200	No apical meristem (NAM) protein domain containing protein. (Os01t0261200-01);Similar to NAC domain-containing protein 74. (Os01t0261200-02)	17.3559	39.471	0.898743	2.91204e-15	3.81276e-14
Os01g0944900	Similar to Glucan endo-1,3-beta-D-glucosidase. (Os01t0944900-01)	2.79088	6.32549	0.898621	0.000941749	0.00260938
Os06g0271300	Similar to OSIGBa0140C02.5 protein. (Os06t0271300-00)	1.84211	4.20074	0.898596	0.000116071	0.000385742
Os06g0700500	Protein of unknown function DUF266, plant family protein. (Os06t0700500-01);Protein of unknown function DUF266, plant family protein. (Os06t0700500-02)	7.51614	17.0979	0.898586	8.9126e-10	6.50999e-09
Os05g0268500	Similar to Serine carboxypeptidase 2. (Os05t0268500-01);Similar to Serine carboxypeptidase II chains A and B (EC 3.4.16.6) (Carboxypeptidase D) (CPDW-II) (CP-WII). (Os05t0268500-02);Similar to Serine carboxypeptidase 2. (Os05t0268500-03);Similar to Serine carboxypeptidase 2. (Os05t0268500-04)	14.1058	32.0854	0.898195	4.09701e-19	7.67742e-18
Os05g0588700	Paired amphipathic helix domain containing protein. (Os05t0588700-01)	2.53344	5.76695	0.897934	1.02112e-08	6.47487e-08
Os11g0294300	Conserved hypothetical protein. (Os11t0294300-01);Hypothetical conserved gene. (Os11t0294300-02)	0.98859	2.24387	0.897546	1.41646e-06	6.59438e-06
Os02g0208300	ABC-2 type transporter domain containing protein. (Os02t0208300-01)	0.952037	2.16065	0.897508	5.07002e-05	0.000180554
Os02g0555900	Similar to H0315A08.7 protein. (Os02t0555900-00)	13.5168	30.7692	0.897476	1.07898e-08	6.82662e-08
Os06g0674000	Conserved hypothetical protein. (Os06t0674000-01)	0.643928	1.46617	0.897293	0.00130924	0.00349234
Os09g0460700	Alpha/beta hydrolase fold-3 domain containing protein. (Os09t0460700-01)	8.12019	18.462	0.896959	6.28925e-05	0.00021949
Os11g0209502	F-box domain, cyclin-like domain containing protein. (Os11t0209502-00)	2.30499	5.23989	0.895835	0.000160605	0.000520148
Os12g0288400	Similar to Ubiquitin ligase protein mib (EC 6.3.2.-) (Mind bomb protein). (Os12t0288400-01)	17.6267	39.9618	0.895722	7.39472e-14	8.41156e-13
Os04g0474900	Similar to Cyanogenic beta-glucosidase precursor (EC 3.2.1.21) (Linamarase) (Fragment). (Os04t0474900-01)	12.4654	28.498	0.895117	0.00180591	0.00468183
Os08g0527100	Peptidase C19, ubiquitin carboxyl-terminal hydrolase 2 family protein. (Os08t0527100-01)	0.542826	1.23999	0.894837	0.000454388	0.0013517
Os07g0481400	NB-ARC domain containing protein. (Os07t0481400-01)	7.3712	16.7223	0.894482	1.48145e-09	1.04941e-08
Os05g0339200	Tubby, C-terminal domain containing protein. (Os05t0339200-01)	4.18275	9.48756	0.893112	2.5097e-06	1.1201e-05
Os02g0739400	Similar to Avr9/Cf-9 rapidly elicited protein 231 precursor. (Os02t0739400-01)	2.09684	4.75498	0.893032	2.76074e-05	0.000103152
Os05g0326675	Ribonuclease H-like domain containing protein. (Os05t0326675-00)	5.45581	12.3541	0.893004	0.000329522	0.0010043
Os04g0447100	Similar to Lipoxygenase. (Os04t0447100-01)	3.03806	6.86726	0.892493	6.35337e-10	4.73331e-09
Os10g0167300	Similar to Enolase 2 (EC 4.2.1.11) (2-phosphoglycerate dehydratase 2) (2-phospho- D-glycerate hydro-lyase 2). (Os10t0167300-01);Similar to Enolase 2 (EC 4.2.1.11) (2-phosphoglycerate dehydratase 2) (2-phospho- D-glycerate hydro-lyase 2). (Os10t0167300-02)	108.024	244.904	0.892398	1.35154e-22	3.49913e-21
Os12g0635500	Protein of unknown function DUF266, plant domain containing protein. (Os12t0635500-01)	10.8436	24.563	0.8915	1.34649e-14	1.65681e-13
Os01g0246700	Similar to WRKY transcription factor 1. (Os01t0246700-01)	12.3165	27.8736	0.891412	1.5678e-07	8.40715e-07
Os07g0493800	Protein kinase, catalytic domain domain containing protein. (Os07t0493800-00)	4.67547	10.5885	0.891348	1.27736e-05	5.07544e-05
Os10g0507000	Conserved hypothetical protein. (Os10t0507000-01)	3.24714	7.34288	0.890811	3.12671e-11	2.70105e-10
Os03g0411100	Heme activator protein, CCAAT-binding transcription factor, Biotic and abiotic resistances (Os03t0411100-01);Similar to Nuclear Y/CCAAT-box binding factor A subunit NF-YA. (Os03t0411100-02)	26.1014	58.9695	0.889226	3.03964e-22	7.52892e-21
Os01g0923600	Hypothetical conserved gene. (Os01t0923600-01);Ankyrin domain containing protein. (Os01t0923600-02);Hypothetical conserved gene. (Os01t0923600-03)	11.0111	24.8485	0.887921	7.55001e-17	1.15607e-15
Os11g0473000	Similar to ER lumen protein retaining receptor (HDEL receptor) (PGP169-12). (Os11t0473000-01);Similar to ER lumen protein retaining receptor (HDEL receptor) (PGP169-12). (Os11t0473000-02)	10.6606	24.0741	0.887364	3.63537e-12	3.43807e-11
Os07g0134600	Serine/threonine protein kinase domain containing protein. (Os07t0134600-01)	1.47247	3.33569	0.88701	2.87708e-07	1.48527e-06
Os01g0773100	Similar to F20D22.3 protein. (Os01t0773100-01);Similar to F20D22.3 protein. (Os01t0773100-02)	5.12278	11.5756	0.886817	7.74242e-14	8.77798e-13
Os03g0561400	Conserved hypothetical protein. (Os03t0561400-01)	0.927225	2.09693	0.88599	0.0106649	0.022755
Os05g0563500	Conserved hypothetical protein. (Os05t0563500-01)	1.05338	2.3728	0.885741	0.0001255	0.000414429
Os07g0251200	Conserved hypothetical protein. (Os07t0251200-01)	13.6334	30.7201	0.885175	4.6485e-05	0.000166893
Os03g0270500	Protein of unknown function DUF668 family protein. (Os03t0270500-01)	3.7616	8.46787	0.884981	0.000177274	0.000569621
Os03g0577500	Similar to Avr9 elicitor response-like protein. (Os03t0577500-01);Similar to predicted protein. (Os03t0577500-02)	7.56538	17.0431	0.884771	6.29058e-10	4.68857e-09
Os04g0671100	Similar to H0624F09.8 protein. (Os04t0671100-01)	16.591	37.386	0.884221	4.08573e-13	4.26331e-12
Os08g0557600	Similar to Monodehydroascorbate reductase (EC 1.6.5.4) (MDAR) (Ascorbate free radical reductase) (AFR reductase). (Os08t0557600-01);Similar to Cytosolic monodehydroascorbate reductase. (Os08t0557600-02)	15.5701	34.9957	0.884165	5.03779e-08	2.8863e-07
Os02g0317400	Longin-like domain containing protein. (Os02t0317400-01);Similar to Coatomer subunit zeta-2. (Os02t0317400-02)	3.26206	7.34137	0.883844	3.43062e-08	2.01666e-07
Os11g0678000	Similar to PAS domain containing protein, expressed. (Os11t0678000-01)	25.3599	57.0625	0.883224	4.80139e-23	1.27185e-21
Os07g0122300	Protein of unknown function DUF1719, Oryza sativa family protein. (Os07t0122300-01);Protein of unknown function DUF1719, Oryza sativa family protein. (Os07t0122300-02)	0.95867	2.16298	0.882918	0.000177854	0.000571163
Os09g0532900	Similar to Myb13 protein. (Os09t0532900-01);Hypothetical conserved gene. (Os09t0532900-02);Myb transcription factor domain containing protein. (Os09t0532900-04)	2.10862	4.75081	0.882754	8.97365e-14	1.00478e-12
Os06g0158900	Similar to Multidrug-resistance associated protein 3. (Os06t0158900-00)	0.80345	1.81581	0.88228	3.16799e-06	1.3954e-05
Os07g0637000	Similar to CBL-interacting protein kinase 21. (Os07t0637000-01)	2.87724	6.46682	0.881727	0.000165396	0.000534556
Os02g0517900	Aminotransferase-like, plant mobile domain domain containing protein. (Os02t0517900-01)	4.5478	10.2535	0.881687	0.00413955	0.00983466
Os09g0572900	Dynamin-related protein 1E, Negative regulation of programmed cell death, Control of cytochrome c release (Os09t0572900-01)	23.7239	53.329	0.881673	6.43977e-22	1.55688e-20
Os02g0551100	Serine/threonine protein kinase, Dehydration-inducible SNF1-related protein kinase 2, Hyperosmotic stress response, Abscisic acid (ABA) signaling (Os02t0551100-01)	24.1221	54.2384	0.881366	2.4355e-17	3.87086e-16
Os09g0274900	Conserved hypothetical protein. (Os09t0274900-01)	37.8788	85.0375	0.880593	0.00441869	0.0104118
Os01g0977200	Similar to dnaJ subfamily C member 7. (Os01t0977200-00)	9.23192	20.7051	0.879448	2.59491e-10	2.02647e-09
Os08g0559600	Similar to Dihydroxy-acid dehydratase (EC 4.2.1.9) (DAD). (Os08t0559600-01);Similar to Dihydroxy-acid dehydratase (EC 4.2.1.9) (DAD). (Os08t0559600-02)	16.7219	37.5342	0.879252	8.55723e-19	1.55434e-17
Os07g0186500	NB-ARC domain containing protein. (Os07t0186500-01)	0.668194	1.5098	0.879153	0.00172123	0.00448329
Os02g0303000	Hypothetical gene. (Os02t0303000-01)	2.65367	5.93075	0.8778	0.0189906	0.0377721
Os05g0317700	Similar to Resistance protein candidate (Fragment). (Os05t0317700-01)	13.8469	31.037	0.877367	2.8405e-11	2.46622e-10
Os01g0926300	Similar to Transaldolase (EC 2.2.1.2). (Os01t0926300-01)	50.0114	111.977	0.877022	1.4059e-07	7.59355e-07
Os05g0451100	Major facilitator superfamily protein. (Os05t0451100-01)	3.48806	7.81686	0.876915	1.55489e-05	6.08798e-05
Os01g0784800	Flavodoxin/nitric oxide synthase domain containing protein. (Os01t0784800-01)	78.1147	175.089	0.876654	1.0098e-18	1.82647e-17
Os08g0459100	Leucine-rich repeat, cysteine-containing containing protein. (Os08t0459100-01)	0.6146	1.37056	0.875481	0.00215775	0.00547897
Os09g0533600	Similar to Avr9/Cf-9 induced kinase 1. (Os09t0533600-01)	2.74373	6.15118	0.875058	0.00781327	0.0173387
Os02g0596900	Actin/actin-like family protein. (Os02t0596900-01)	1.41782	3.16347	0.875001	2.02179e-05	7.74469e-05
Os12g0515600	Similar to Guanylate kinase (EC 2.7.4.8). (Os12t0515600-01)	15.4005	34.4494	0.874345	4.51778e-19	8.4291e-18
Os02g0247200	Similar to T-complex protein 1, gamma subunit (TCP-1-gamma) (CCT-gamma) (Matricin) (mTRiC-P5). (Os02t0247200-01)	3.88595	8.69163	0.874336	1.3931e-05	5.49714e-05
Os02g0448600	Conserved hypothetical protein. (Os02t0448600-01)	1.48507	3.32357	0.873655	0.00186062	0.00480479
Os01g0747500	Similar to Dihydroorotase (EC 3.5.2.3). (Os01t0747500-01)	2.82073	6.30791	0.872653	4.53513e-06	1.95053e-05
Os09g0277800	Similar to Enoyl-[acyl-carrier-protein] reductase [NADH], chloroplast precursor (EC 1.3.1.9) (NADH-dependent enoyl-ACP reductase). (Os09t0277800-01)	0.92394	2.07486	0.872534	0.0186651	0.0372153
Os04g0531900	Short-chain dehydrogenase/reductase SDR domain containing protein. (Os04t0531900-01)	13.6399	30.6791	0.872085	0.014305	0.0294278
Os11g0149300	Hypothetical protein. (Os11t0149300-01);Conserved hypothetical protein. (Os11t0149300-02)	0.639532	1.42591	0.871902	0.00500727	0.0116384
Os02g0153900	Protein kinase, core domain containing protein. (Os02t0153900-01)	3.3705	7.54314	0.871277	4.70538e-05	0.000168723
Os04g0561700	Similar to H0211B05.2 protein. (Os04t0561700-01)	5.27048	11.7849	0.870994	5.06976e-10	3.82516e-09
Os02g0827900	Similar to Microsomal signal peptidase 21 kDa subunit. (Os02t0827900-01);Hypothetical conserved gene. (Os02t0827900-02);Hypothetical conserved gene. (Os02t0827900-03);Non-protein coding transcript. (Os02t0827900-04)	17.5455	39.119	0.870761	1.499e-19	2.89757e-18
Os06g0115500	Similar to 60S ribosomal protein L13 (BBC1 protein homolog). (Os06t0115500-01)	67.3198	150.277	0.87042	6.54726e-20	1.30831e-18
Os02g0701900	NAD(P)-binding domain containing protein. (Os02t0701900-01)	3.09404	6.91033	0.870286	8.90574e-05	0.000302647
Os02g0313700	Similar to NTMC2T6.1/NTMC2TYPE6.1. (Os02t0313700-01);Similar to Synaptotagmin C (Synaptic vesicle protein O-p65-C). (Os02t0313700-02)	5.45098	12.1618	0.869941	5.73661e-14	6.58215e-13
Os05g0331200	Similar to External rotenone-insensitive NADPH dehydrogenase. (Os05t0331200-01)	1.00816	2.26114	0.869904	0.00624201	0.0141875
Os01g0305200	Lg106-like family protein. (Os01t0305200-01)	18.7554	41.7336	0.86937	4.56193e-11	3.87268e-10
Os06g0354700	Alpha/beta hydrolase-fold family protein, Chlorophyll degradation during senescence (Os06t0354700-01);Similar to Hydrolase, alpha/beta fold family protein. (Os06t0354700-02);Similar to Hydrolase, alpha/beta fold family protein. (Os06t0354700-03)	55.7744	123.927	0.869356	3.67281e-08	2.15019e-07
Os05g0379500	Conserved hypothetical protein. (Os05t0379500-01)	0.863912	1.91787	0.868811	3.76629e-07	1.91172e-06
Os04g0516600	Pyridoxal phosphate-dependent transferase, major region, subdomain 1 domain containing protein. (Os04t0516600-01)	5.78025	12.8968	0.86876	6.4939e-05	0.000226193
Os02g0767500	Mitochondrial phosphate transporter. (Os02t0767500-01)	37.6793	84.0601	0.868372	2.84136e-17	4.49511e-16
Os01g0976500	KIP1-like domain containing protein. (Os01t0976500-01)	2.2848	5.08582	0.868177	9.07261e-08	5.02902e-07
Os06g0237200	Similar to DNA polymerase lambda. (Os06t0237200-00)	4.01372	8.95345	0.867336	2.80369e-07	1.45174e-06
Os04g0183500	Similar to OSIGBa0140C02.6 protein. (Os04t0183500-01)	3.85859	8.60654	0.867208	3.69709e-08	2.16294e-07
Os02g0216300	Similar to cDNA clone:J023088C01, full insert sequence. (Os02t0216300-01);Similar to cDNA clone:J023088C01, full insert sequence. (Os02t0216300-04);Similar to cDNA clone:J023088C01, full insert sequence. (Os02t0216300-05);Similar to cDNA clone:J023088C01, full insert sequence. (Os02t0216300-07);Similar to cDNA clone:001-032-A03, full insert sequence. (Os02t0216300-09)	164.257	365.479	0.86718	1.23005e-17	2.0013e-16
Os05g0187800	Similar to Derlin-1. (Os05t0187800-01)	35.4417	78.8647	0.866948	1.51036e-16	2.26027e-15
Os05g0191500	Similar to stem 28 kDa glycoprotein. (Os05t0191500-01);Similar to Stem 28 kDa glycoprotein. (Os05t0191500-02);Similar to stem 28 kDa glycoprotein. (Os05t0191500-03)	9.18625	20.5444	0.866513	3.81728e-05	0.000139323
Os01g0550300	Similar to Gda-1 protein. (Os01t0550300-01);Similar to N-rich protein. (Os01t0550300-02)	234.116	521.113	0.866509	6.85731e-18	1.14277e-16
Os08g0205900	Similar to Viroid RNA-binding protein (Fragment). (Os08t0205900-01)	4.43255	9.85987	0.866488	2.0716e-05	7.92311e-05
Os09g0470500	Homeodomain leucine zipper protein. (Os09t0470500-01)	27.309	60.7699	0.866329	6.55271e-16	9.21945e-15
Os10g0100500	Serine/threonine protein kinase-related domain containing protein. (Os10t0100500-01);Similar to predicted protein. (Os10t0100500-02)	4.25616	9.46652	0.866246	2.10707e-06	9.54047e-06
Os02g0665500	Similar to U-box domain containing protein, expressed. (Os02t0665500-01)	8.95556	19.9564	0.86614	8.56683e-07	4.13177e-06
Os08g0399600	Translation elongation factor EFTs/EF1B domain containing protein. (Os08t0399600-01);Non-protein coding transcript. (Os08t0399600-02);Similar to Elongation factor Ts. (Os08t0399600-03)	4.26685	9.47585	0.866105	6.49783e-10	4.83255e-09
Os01g0915800	Similar to FK506-binding protein 2-2 precursor (EC 5.2.1.8) (Peptidyl-prolyl cis- trans isomerase) (PPIase) (Rotamase) (15 kDa FKBP) (FKBP-15-2). (Os01t0915800-01)	23.8637	53.0675	0.866094	3.96417e-09	2.64664e-08
Os05g0123100	Glycosyl transferase, family 43 protein. (Os05t0123100-01)	4.11809	9.16717	0.865912	3.1416e-06	1.38413e-05
Os07g0631500	Similar to Mov34/MPN/PAD-1 family protein. (Os07t0631500-01)	0.977647	2.18263	0.865404	0.00320702	0.0078072
Os01g0971500	Similar to Cytochrome b5. (Os01t0971500-01)	17.503	38.9298	0.865184	2.94802e-12	2.80814e-11
Os01g0511000	Similar to LOB domain protein 40. (Os01t0511000-01)	1.75428	3.89367	0.865181	0.000401454	0.0012064
Os11g0226800	Similar to NB-ARC domain containing protein, expressed. (Os11t0226800-00)	4.83464	10.7401	0.864897	1.31549e-09	9.3811e-09
Os06g0301300	Similar to predicted protein. (Os06t0301300-00)	24.8329	55.1014	0.864202	6.73393e-15	8.52418e-14
Os03g0764100	Zinc finger transcription factor ZF1. (Os03t0764100-01)	16.301	36.1838	0.862619	9.19308e-08	5.08866e-07
Os04g0491500	Similar to OSIGBa0130B08.10 protein. (Os04t0491500-01);TGF-beta receptor, type I/II extracellular region family protein. (Os04t0491500-02)	0.854655	1.89552	0.862312	0.000161016	0.000521381
Os02g0597300	Leucine-rich repeat domain containing protein. (Os02t0597300-01)	3.27421	7.26877	0.862156	7.33584e-08	4.12041e-07
Os01g0840100	Heat shock protein Hsp70 family protein. (Os01t0840100-01)	4.98524	11.0552	0.861493	3.12035e-13	3.28997e-12
Os07g0620400	Similar to GTP-binding protein-like. (Os07t0620400-01)	10.7769	23.9018	0.861245	7.26465e-12	6.67904e-11
Os04g0650800	Similar to Phosphoglycerate dehydrogenase. (Os04t0650800-01);Similar to H0212B02.14 protein. (Os04t0650800-02)	28.448	62.9635	0.860924	3.27908e-12	3.1183e-11
Os04g0653400	Similar to NADPH-cytochrome P450 reductase (Fragment). (Os04t0653400-01)	33.3867	74.0164	0.860827	8.58282e-16	1.18714e-14
Os02g0712500	Protein of unknown function DUF23 family protein. (Os02t0712500-01)	0.928176	2.06301	0.859025	0.01893	0.0376647
Os01g0543000	Hypothetical gene. (Os01t0543000-02)	3.73967	8.26464	0.85823	7.88911e-10	5.79446e-09
Os01g0735500	Conserved hypothetical protein. (Os01t0735500-01)	8.54144	18.9026	0.857737	1.6747e-09	1.17716e-08
Os06g0194900	Sucrose synthase 2 (EC 2.4.1.13). (Os06t0194900-01);Sucrose synthase 2 (EC 2.4.1.13). (Os06t0194900-02);Sucrose synthase 2 (EC 2.4.1.13). (Os06t0194900-03);Similar to Sucrose synthase 2. (Os06t0194900-04)	132.916	293.097	0.856231	5.15289e-09	3.39667e-08
Os12g0132200	Similar to CBL-interacting protein kinase 32. (Os12t0132200-01);Similar to CBL-interacting protein kinase 33. (Os12t0132200-02)	10.025	22.1519	0.856102	3.20903e-18	5.51935e-17
Os06g0701300	Similar to ABC1 family protein. (Os06t0701300-01);Beta-lactamase family protein. (Os06t0701300-02);Similar to ABC1 family protein. (Os06t0701300-03)	39.4304	87.1259	0.856003	7.26573e-20	1.4485e-18
Os04g0599000	Similar to WAK53a - OsWAK receptor-like protein kinase. (Os04t0599000-01);Serine/threonine protein kinase-related domain containing protein. (Os04t0599000-02)	7.67502	16.9338	0.855186	2.80901e-08	1.67208e-07
Os03g0689833	Similar to NB-ARC domain containing protein, expressed. (Os03t0689833-00)	2.7192	6.00011	0.854839	0.000343909	0.00104445
Os02g0151100	Hypothetical conserved gene. (Os02t0151100-01)	3.44227	7.59914	0.85434	2.62129e-10	2.04393e-09
Os01g0135900	Similar to Cytosolic class I small heat shock protein 3C (Fragment). (Os01t0135900-01);LMW heat shock protein. (Os01t0135900-02)	45.5191	100.429	0.854034	2.35157e-18	4.11046e-17
Os11g0127600	No apical meristem (NAM) protein domain containing protein. (Os11t0127600-01)	2.75724	6.09585	0.853249	0.00768317	0.0170831
Os03g0571900	Similar to transparent testa 12 protein. (Os03t0571900-01)	10.6369	23.4266	0.850797	3.53138e-13	3.71422e-12
Os05g0488100	Conserved hypothetical protein. (Os05t0488100-01)	2.21747	4.87367	0.850781	4.80128e-05	0.000171732
Os02g0819600	Serine/threonine protein kinase-related domain containing protein. (Os02t0819600-01);Serine/threonine protein kinase-related domain containing protein. (Os02t0819600-02)	12.1408	26.7174	0.850275	2.2099e-10	1.73845e-09
Os06g0159900	Similar to Arm repeat containing protein. (Os06t0159900-01)	5.32406	11.7227	0.8502	2.0027e-07	1.05676e-06
Os03g0426350	Conserved hypothetical protein. (Os03t0426350-00)	4.54516	10.0115	0.849966	0.00262142	0.006509
Os11g0213700	Leucine-rich repeat, typical subtype containing protein. (Os11t0213700-00)	3.29703	7.24299	0.849671	1.17697e-08	7.40026e-08
Os04g0527700	CHCH domain containing protein. (Os04t0527700-01)	5.47719	12.0616	0.849648	3.91101e-06	1.69698e-05
Os04g0586000	Protein of unknown function DUF581 family protein. (Os04t0586000-00)	4.15603	9.09799	0.849014	0.000317772	0.000971772
Os02g0656200	Similar to Ceramide kinase. (Os02t0656200-01)	6.10316	13.4262	0.84876	1.15726e-14	1.43529e-13
Os02g0523500	Similar to 110 kDa 4SNc-Tudor domain protein (Fragment). (Os02t0523500-01);Similar to RNA binding protein Rp120. (Os02t0523500-02)	46.5139	102.209	0.848649	1.2331e-15	1.67454e-14
Os08g0104900	Protein of unknown function DUF6, transmembrane domain containing protein. (Os08t0104900-01);Protein of unknown function DUF6, transmembrane domain containing protein. (Os08t0104900-02)	9.35153	20.5485	0.847444	3.24172e-06	1.42494e-05
Os05g0509700	Nucleic acid-binding, OB-fold domain containing protein. (Os05t0509700-01)	4.46615	9.79427	0.846347	1.55555e-07	8.34406e-07
Os06g0593100	Similar to UDP-galactose/UDP-glucose transporter. (Os06t0593100-01)	17.1339	37.8443	0.845982	0.0113616	0.0240352
Os04g0486600	Similar to Glyceraldehyde-3-phosphate dehydrogenase, cytosolic 3 (EC 1.2.1.12). (Os04t0486600-01);Similar to Glyceralde-3-phosphate dehydrogenase. (Os04t0486600-02)	101.225	221.919	0.844979	1.26123e-18	2.25982e-17
Os05g0561800	Hypothetical conserved gene. (Os05t0561800-01)	3.51676	7.71258	0.844627	1.02679e-05	4.13535e-05
Os02g0165100	Protein kinase, core domain containing protein. (Os02t0165100-01)	3.54089	7.74835	0.844472	1.54245e-07	8.28159e-07
Os07g0494800	Serine/threonine protein kinase domain containing protein. (Os07t0494800-01)	1.30501	2.86036	0.843997	6.08488e-05	0.000213288
Os01g0351800	2OG-Fe(II) oxygenase domain containing protein. (Os01t0351800-01)	1.65837	3.63419	0.84399	0.000418731	0.00125459
Os12g0565200	Conserved hypothetical protein. (Os12t0565200-00)	4.46896	9.81588	0.843794	3.19285e-05	0.000118013
Os12g0156900	Pentatricopeptide repeat domain containing protein. (Os12t0156900-00)	1.59035	3.48191	0.842832	0.00422737	0.0100087
Os06g0205250	Conserved hypothetical protein. (Os06t0205250-01)	1.78852	3.90859	0.842444	0.00238486	0.00598308
Os12g0622900	Mov34/MPN/PAD-1 family protein. (Os12t0622900-01)	2.46441	5.41956	0.842376	1.001e-05	4.04098e-05
Os10g0122000	UDP-glucuronosyl/UDP-glucosyltransferase family protein. (Os10t0122000-00)	4.62119	10.1249	0.842152	0.00453006	0.0106431
Os08g0384000	Cytochrome b561 family protein. (Os08t0384000-01)	3.69776	8.11244	0.841484	1.70617e-05	6.62288e-05
Os10g0188400	Similar to ACI13. (Os10t0188400-01)	1.42725	3.1271	0.841067	1.73095e-05	6.71451e-05
Os11g0516000	Similar to Serine palmitoyltransferase (Fragment). (Os11t0516000-01)	33.8119	73.8898	0.840867	1.08871e-18	1.96166e-17
Os07g0543500	Armadillo-like helical domain containing protein. (Os07t0543500-00)	15.1205	33.1127	0.840564	6.60671e-12	6.10356e-11
Os02g0534400	Cell wall invertase (EC 3.2.1.26). (Os02t0534400-01)	30.672	67.0624	0.840172	2.51533e-16	3.69338e-15
Os01g0253600	Replication factor A protein 3 domain containing protein. (Os01t0253600-01)	6.76553	14.8119	0.839835	1.04149e-06	4.95213e-06
Os07g0541400	Similar to Receptor protein kinase. (Os07t0541400-01)	12.1574	26.5411	0.839822	1.20962e-16	1.82452e-15
Os09g0451500	Similar to protein disulfide isomerase. (Os09t0451500-01);Thioredoxin domain 2 containing protein. (Os09t0451500-02)	20.6947	45.2331	0.839356	1.9591e-06	8.92224e-06
Os11g0618850	Hypothetical conserved gene. (Os11t0618850-00)	1.66349	3.63761	0.838714	0.000179043	0.000574453
Os01g0720400	HAD-superfamily subfamily IB hydrolase, hypothetical 1 protein. (Os01t0720400-01)	2.66196	5.79386	0.83818	0.00179618	0.00466012
Os11g0135900	Major facilitator superfamily protein. (Os11t0135900-01);Similar to carbohydrate transporter/ sugar porter/ transporter. (Os11t0135900-02)	2.27452	4.96886	0.838139	8.27861e-07	4.00288e-06
Os09g0424300	S-adenosylmethionine decarboxylase. (Os09t0424300-01);S-adenosylmethionine decarboxylase. (Os09t0424300-03)	0.978376	2.13689	0.838095	0.0033815	0.00818435
Os08g0487900	Esterase/lipase/thioesterase domain containing protein. (Os08t0487900-01)	2.46194	5.35031	0.836908	2.51917e-05	9.48163e-05
Os02g0327000	C2 domain containing protein. (Os02t0327000-01);C2 domain containing protein. (Os02t0327000-02)	27.8	60.5535	0.836004	3.04397e-16	4.42795e-15
Os07g0621100	Pentatricopeptide repeat domain containing protein. (Os07t0621100-00)	1.43272	3.12271	0.835769	0.000927263	0.00257215
Os11g0174000	Coatomer, beta subunit domain containing protein. (Os11t0174000-01);Similar to Adaptin N terminal region family protein, expressed. (Os11t0174000-02);Coatomer, beta subunit domain containing protein. (Os11t0174000-03);Similar to Adaptin N terminal region family protein, expressed. (Os11t0174000-04)	18.4238	40.1464	0.835208	1.02627e-14	1.28022e-13
Os11g0202600	Similar to OSIGBa0126J24.2 protein. (Os11t0202600-01)	2.17256	4.73585	0.83479	1.52722e-05	5.98509e-05
Os06g0247900	Similar to Endo-beta-1,4-glucanase precursor (EC 3.2.1.4). (Os06t0247900-01)	0.86387	1.87476	0.834603	0.00329739	0.00800676
Os07g0203275	Ribosomal protein S1, RNA-binding domain domain containing protein. (Os07t0203275-00)	5.31521	11.593	0.834398	2.76601e-05	0.000103304
Os06g0661900	Protein of unknown function DUF266, plant family protein. (Os06t0661900-01)	6.47598	14.0879	0.834375	2.03827e-08	1.24113e-07
Os03g0328400	Similar to Apyrase GS50 (Fragment). (Os03t0328400-00)	8.98229	19.5385	0.833884	0.000307547	0.000942351
Os05g0420600	Cytochrome c. (Os05t0420600-01)	39.962	86.9122	0.833414	1.5955e-13	1.73005e-12
Os09g0415800	Phosphofructokinase family protein. (Os09t0415800-01)	4.27773	9.29587	0.831622	3.69712e-09	2.47701e-08
Os04g0111100	Similar to H0215A08.1 protein. (Os04t0111100-00)	2.4824	5.39268	0.831617	0.000445042	0.00132578
Os01g0971200	Protein of unknown function DUF707 family protein. (Os01t0971200-01);Similar to Lysine ketoglutarate reductase trans-splicing related 1. (Os01t0971200-02)	59.7476	129.566	0.830035	2.46776e-19	4.70133e-18
Os11g0637501	Similar to membrane protein. (Os11t0637501-00)	15.7068	34.0799	0.830032	7.43765e-07	3.62074e-06
Os03g0318500	Similar to Glucose-6-phosphate 1-dehydrogenase, chloroplast precursor (EC 1.1.1.49) (G6PD). (Os03t0318500-01)	18.7834	40.7153	0.829755	3.51885e-13	3.70332e-12
Os05g0419600	Conserved hypothetical protein. (Os05t0419600-01)	10.0815	21.8721	0.829135	2.98403e-07	1.53724e-06
Os11g0543100	Conserved hypothetical protein. (Os11t0543100-01)	2.34243	5.07343	0.828979	0.0153576	0.031349
Os10g0563700	Similar to Nucleoside diphosphate kinase I (EC 2.7.4.6) (NDK I) (NDP kinase I) (PP18). (Os10t0563700-01)	12.1079	26.1982	0.828951	3.16175e-07	1.62295e-06
Os11g0658800	Pectin lyase fold/virulence factor domain containing protein. (Os11t0658800-01)	2.91006	6.32465	0.828468	1.40479e-05	5.54074e-05
Os06g0708500	Similar to Peptidyl-prolyl cis-trans isomerase. (Os06t0708500-01);Similar to Peptidyl-prolyl cis-trans isomerase. (Os06t0708500-02)	89.2064	192.982	0.827917	8.37365e-18	1.3794e-16
Os01g0722700	Similar to Hexokinase. (Os01t0722700-01)	1.74379	3.78636	0.827301	0.00521219	0.0120739
Os03g0297700	Pentatricopeptide repeat domain containing protein. (Os03t0297700-01)	3.57929	7.7569	0.826803	5.5233e-05	0.0001956
Os07g0676800	Conserved hypothetical protein. (Os07t0676800-01)	0.840602	1.80393	0.825993	0.00685848	0.0154354
Os01g0589700	Conserved hypothetical protein. (Os01t0589700-01)	2.05932	4.4676	0.825842	0.00037452	0.00112961
Os06g0539066	Conserved hypothetical protein. (Os06t0539066-01)	3.12115	6.72856	0.825379	5.93931e-05	0.000208398
Os12g0133050	Similar to 60S acidic ribosomal protein P0. (Os12t0133050-00)	8.59076	18.5573	0.82535	1.08218e-09	7.80489e-09
Os08g0243500	Similar to NADPH-cytochrome P450 oxydoreductase isoform 2. (Os08t0243500-01);Similar to NADPH--cytochrome P450 reductase. (Os08t0243500-02)	48.8952	106.083	0.825201	2.97975e-11	2.58059e-10
Os05g0179300	Transferase family protein. (Os05t0179300-01)	8.51155	18.4145	0.825019	1.34739e-05	5.33025e-05
Os07g0252400	Similar to Cellulose synthase-8. (Os07t0252400-01);Similar to Cellulose synthase BoCesA7. (Os07t0252400-02)	1.07381	2.32939	0.824115	0.0100814	0.0216852
Os01g0965900	Conserved hypothetical protein. (Os01t0965900-01)	8.71421	18.8157	0.823035	1.9905e-05	7.6402e-05
Os03g0747800	Cysteine synthase (EC 2.5.1.47) (O-acetylserine sulfhydrylase) (O- acetylserine (Thiol)-lyase) (CSase) (OAS-TL). (Os03t0747800-01)	5.67588	12.2555	0.822598	2.80185e-08	1.66934e-07
Os06g0589300	ABC transporter-like domain containing protein. (Os06t0589300-01)	0.800426	1.7256	0.822484	0.0166051	0.0335658
Os10g0409400	beta subunit of polygalacturonase 1, Abiotic stress response (Os10t0409400-01)	126.419	270.739	0.822176	0.00504632	0.0117212
Os01g0723400	NADP-malic enzyme, Splicing variant (Os01t0723400-01);Similar to Malic enzyme. (Os01t0723400-02);NADP-malic enzyme, Salt and osmotic stress tolerance, Disease resistance (Os01t0723400-03);NADP-malic enzyme, Splicing variant (Os01t0723400-04);NADP-malic enzyme, Splicing variant (Os01t0723400-05)	255.165	550.589	0.821775	5.90975e-11	4.9387e-10
Os01g0844400	Similar to palmitoyltransferase PFA4. (Os01t0844400-01);Zinc finger, DHHC-type domain containing protein. (Os01t0844400-02)	4.19214	9.06122	0.821621	5.66469e-06	2.39435e-05
Os03g0294200	Similar to Fructose-6-phosphate-2-kinase/fructose-2, 6-bisphosphatase. (Os03t0294200-01);Similar to F2KP (FRUCTOSE-2,6-BISPHOSPHATASE); fructose-2,6-bisphosphate 2-phosphatase. (Os03t0294200-02)	4.6474	10.026	0.821049	6.22753e-08	3.52907e-07
Os04g0443000	FAR1 domain containing protein. (Os04t0443000-01)	1.00338	2.16007	0.8206	0.00118903	0.00320932
Os02g0135500	Similar to glycosyltransferase. (Os02t0135500-01);Glycosyltransferase AER61, uncharacterized domain containing protein. (Os02t0135500-02)	10.7615	23.2022	0.820362	8.63499e-12	7.85062e-11
Os11g0590700	NB-ARC domain containing protein. (Os11t0590700-01)	1.96116	4.243	0.819728	0.00430369	0.0101711
Os11g0668100	Similar to NB-ARC domain containing protein, expressed. (Os11t0668100-00)	3.7199	8.01325	0.819651	3.75606e-05	0.000137234
Os04g0675500	Similar to Itm1 protein. (Os04t0675500-01);Non-protein coding transcript. (Os04t0675500-02);Similar to Itm1 protein. (Os04t0675500-03)	22.03	47.4786	0.819596	1.7695e-15	2.36186e-14
Os02g0102900	Similar to RuBisCO subunit binding-protein beta subunit, chloroplast (60 kDa chaperonin beta subunit) (CPN-60 beta) (Fragment). (Os02t0102900-01)	11.1204	23.9511	0.818532	1.23396e-12	1.22151e-11
Os11g0673000	Pentatricopeptide repeat domain containing protein. (Os11t0673000-00)	1.4456	3.12059	0.818372	0.000249387	0.000777747
Os08g0111200	Beta-glucosidase, GBA2 type domain containing protein. (Os08t0111200-01);Similar to predicted protein. (Os08t0111200-02)	50.6478	109.061	0.817829	9.50643e-16	1.30438e-14
Os12g0527700	Serine/threonine protein kinase-related domain containing protein. (Os12t0527700-01)	2.58583	5.5723	0.817295	4.68295e-06	2.00807e-05
Os03g0724300	Tyrosine protein kinase domain containing protein. (Os03t0724300-01)	1.80661	3.88984	0.816839	0.000535896	0.00156706
Os07g0622000	Serine/threonine protein kinase, Hyperosmotic stress response, Abscisic acid (ABA)-dependent gene regulation (Os07t0622000-01)	33.9642	73.0381	0.816765	5.78003e-17	8.94628e-16
Os08g0500700	Similar to Heat shock protein 82. (Os08t0500700-01)	28.5244	61.3308	0.816223	4.2136e-10	3.19887e-09
Os07g0603600	Similar to esterase PIR7B. (Os07t0603600-01)	4.02373	8.65892	0.816064	9.10018e-05	0.000308644
Os07g0650600	Similar to BLE2 protein. (Os07t0650600-02);Hypothetical conserved gene. (Os07t0650600-03);BLE2 protein. (Os07t0650600-04)	47.558	102.084	0.815769	0.00059058	0.00171325
Os08g0478700	Similar to Mitochondrial uncoupling protein 4. (Os08t0478700-01)	25.5465	55.0047	0.815714	8.42773e-05	0.000287656
Os03g0189600	Similar to Alcohol dehydrogenase. (Os03t0189600-01);Similar to Alcohol dehydrogenase. (Os03t0189600-02)	128.016	274.56	0.815624	4.32836e-14	5.03362e-13
Os02g0173000	Similar to UreD. (Os02t0173000-01)	0.640041	1.3874	0.815571	0.00103163	0.00282875
Os07g0605350	Similar to Protein EGG APPARATUS-1. (Os07t0605350-00)	23.4209	50.2386	0.815101	7.28904e-06	3.01849e-05
Os05g0209500	Conserved hypothetical protein. (Os05t0209500-01)	3.00605	6.4513	0.814051	0.00984158	0.0212411
Os08g0141300	PapD-like domain containing protein. (Os08t0141300-01)	42.9017	92.0289	0.813664	1.24795e-08	7.82364e-08
Os05g0241100	Similar to predicted protein. (Os05t0241100-01);Similar to predicted protein. (Os05t0241100-02)	1.27883	2.73928	0.813501	5.65801e-07	2.80531e-06
Os06g0296700	C-type lectin, conserved site domain containing protein. (Os06t0296700-01)	2.42226	5.19324	0.813191	0.000101314	0.000340524
Os06g0220800	Thioredoxin domain 2 containing protein. (Os06t0220800-01)	8.22958	17.6482	0.812888	7.78427e-11	6.43938e-10
Os12g0212400	Hypothetical protein. (Os12t0212400-01)	2.00061	4.29715	0.812698	0.000971862	0.00268545
Os09g0437500	Dormancyauxin associated family protein. (Os09t0437500-01)	165.773	353.852	0.812538	7.10197e-07	3.4721e-06
Os07g0203300	Nucleic acid-binding, OB-fold domain containing protein. (Os07t0203300-01)	16.248	34.7936	0.811526	4.42499e-16	6.35075e-15
Os08g0428300	Similar to RNA polymerase Rpb3/Rpb11 dimerisation domain containing protein, expressed. (Os08t0428300-01)	0.899888	1.93077	0.81083	0.000225443	0.000709001
Os08g0526400	Defence response, Rin4 domain containing protein. (Os08t0526400-01)	19.6192	42.1424	0.810728	0.0110669	0.0234929
Os09g0533300	Metallophosphoesterase domain containing protein. (Os09t0533300-01)	10.277	22.0088	0.810572	2.11859e-13	2.26577e-12
Os04g0498200	Similar to OSIGBa0092E01.14 protein. (Os04t0498200-01)	22.6567	48.4969	0.810364	6.95755e-13	7.05829e-12
Os02g0118900	Similar to NBS-LRR disease resistance protein homologue (Fragment). (Os02t0118900-00)	3.15245	6.75507	0.810345	9.07363e-08	5.02902e-07
Os06g0147800	Similar to Mitogen-activated protein kinase kinase 2. (Os06t0147800-01)	48.6067	104.276	0.808961	1.53622e-09	1.08474e-08
Os02g0742200	Small GTP-binding protein OsRac3. (Os02t0742200-01);Small GTP-binding protein OsRac3. (Os02t0742200-02)	5.75581	12.3141	0.808725	1.14197e-06	5.39253e-06
Os10g0327800	Conserved hypothetical protein. (Os10t0327800-01)	1.43529	3.06834	0.808119	0.000553293	0.00161408
Os06g0666400	VQ domain containing protein. (Os06t0666400-01)	16.0278	34.217	0.807802	6.35306e-08	3.59664e-07
Os02g0693400	Peptidase C19, ubiquitin carboxyl-terminal hydrolase 2 family protein. (Os02t0693400-01)	2.07033	4.43484	0.806997	2.87888e-06	1.27591e-05
Os09g0135501	Conserved hypothetical protein. (Os09t0135501-01)	1.7156	3.65826	0.806921	0.000346758	0.00105235
Os01g0128800	Similar to plant synaptotagmin. (Os01t0128800-01)	19.5303	41.6993	0.806851	1.24547e-18	2.23391e-17
Os08g0156800	Similar to 60S ribosomal protein L34. (Os08t0156800-01)	33.6009	71.711	0.806517	1.65174e-13	1.78991e-12
Os04g0684900	Component of the CCR4-NOTcomplex, Deadenylase, Deadenylation (poly(A) tail shortening), Development and stress response (Os04t0684900-01);Component of the CCR4-NOTcomplex, Deadenylase, Component of the plant P-body, Deadenylation (poly(A) tail shortening), Development and stress response (Os04t0684900-02)	1.47534	3.1287	0.805616	0.00162189	0.00424387
Os01g0834200	Similar to T-cell immune regulator 1 transcript variant 3 (Fragment). (Os01t0834200-01);Similar to VHA-A1 (VACUOLAR PROTON ATPASE A 1); ATPase. (Os01t0834200-02);Similar to T-cell immune regulator 1 transcript variant 3 (Fragment). (Os01t0834200-03);Similar to VHA-A1 (VACUOLAR PROTON ATPASE A 1); ATPase. (Os01t0834200-04)	13.7016	29.2158	0.805415	1.14905e-13	1.26594e-12
Os04g0103700	Serine/threonine protein kinase-related domain containing protein. (Os04t0103700-01)	1.09493	2.33963	0.805372	0.00369679	0.00886993
Os08g0126300	Similar to Glyceraldehyde-3-phosphate dehydrogenase (Fragment). (Os08t0126300-01);Similar to Glyceraldehyde-3-phosphate dehydrogenase (Fragment). (Os08t0126300-02);Similar to cDNA clone:J023080G06, full insert sequence. (Os08t0126300-03)	319.752	682.025	0.804928	1.85348e-16	2.75694e-15
Os01g0138300	Conserved hypothetical protein. (Os01t0138300-01);Protein kinase, core domain containing protein. (Os01t0138300-02)	1.59909	3.40216	0.801505	0.00191902	0.00493483
Os10g0511600	Similar to prolyl carboxypeptidase like protein. (Os10t0511600-01)	14.4125	30.6679	0.801128	1.81552e-11	1.61134e-10
Os02g0740700	Peptidase M10A and M12B, matrixin and adamalysin family protein. (Os02t0740700-01)	1.39651	2.97011	0.80074	0.00892113	0.019465
Os04g0618050	Pentatricopeptide repeat containing protein. (Os04t0618050-01)	1.22894	2.60097	0.800395	0.00818804	0.0180513
Os04g0524600	Oligopeptide transporter OPT superfamily protein. (Os04t0524600-01)	4.10895	8.7159	0.800291	6.39723e-08	3.62046e-07
Os10g0159300	Conserved hypothetical protein. (Os10t0159300-01);Conserved hypothetical protein. (Os10t0159300-02)	1.21035	2.5664	0.799979	1.94699e-05	7.48657e-05
Os05g0556700	Similar to Cct2-prov protein. (Os05t0556700-01)	6.09092	12.937	0.799584	6.63079e-07	3.25938e-06
Os04g0515400	NTP pyrophosphohydrolase MazG, putative catalytic core domain containing protein. (Os04t0515400-00)	12.2456	26.0391	0.799315	3.28484e-05	0.00012123
Os02g0796900	Similar to 60S ribosomal protein L39. (Os02t0796900-00)	8.79415	18.5949	0.799102	0.0140105	0.0289295
Os07g0647300	Conserved hypothetical protein. (Os07t0647300-01)	3.56881	7.58849	0.798194	1.66513e-09	1.17139e-08
Os09g0559800	Similar to Transporter-like protein. (Os09t0559800-01);Non-protein coding transcript. (Os09t0559800-02)	2.82045	6.00189	0.798149	1.24363e-05	4.95174e-05
Os02g0262800	Similar to NBS-LRR protein (Fragment). (Os02t0262800-01)	4.06978	8.66115	0.79809	0.0205515	0.0404827
Os03g0268600	Similar to Protein phosphatase type 2C. (Os03t0268600-01)	2.47121	5.2487	0.79742	4.37125e-05	0.000157897
Os03g0336600	Reticulon family protein. (Os03t0336600-02)	3.01084	6.40367	0.797117	0.00135064	0.00359382
Os03g0822100	Similar to Transposase (Fragment). (Os03t0822100-01);Similar to cDNA clone:J033024N05, full insert sequence. (Os03t0822100-02)	1.66061	3.51893	0.796832	5.21178e-06	2.21931e-05
Os11g0516400	Hypothetical conserved gene. (Os11t0516400-01)	4.73358	10.0442	0.796748	0.00135662	0.00360916
Os02g0159400	Conserved hypothetical protein. (Os02t0159400-01)	0.664101	1.41336	0.796557	0.0199794	0.0394917
Os09g0272600	Conserved hypothetical protein. (Os09t0272600-01)	4.99801	10.5777	0.796115	0.0075691	0.0168513
Os03g0410900	Like-Sm ribonucleoprotein, core family protein. (Os03t0410900-01)	13.0907	27.7645	0.795879	7.36039e-08	4.13285e-07
Os11g0686400	Similar to WRKY transcription factor 41. (Os11t0686400-00)	6.11645	12.9548	0.795672	1.9902e-12	1.92637e-11
Os03g0213800	Mitochondrial substrate carrier family protein. (Os03t0213800-01)	4.66888	9.87508	0.795232	2.21206e-07	1.16152e-06
Os12g0597700	Similar to WRKY2 (Fragment). (Os12t0597700-01);Similar to WRKY DNA binding domain containing protein, expressed. (Os12t0597700-02)	16.338	34.6195	0.795228	9.68497e-14	1.0816e-12
Os01g0839300	Similar to 50S ribosomal protein L17. (Os01t0839300-01)	13.2263	28.0007	0.795046	1.04039e-10	8.48777e-10
Os10g0155500	Similar to Aldose 1-epimerase-like protein. (Os10t0155500-01)	11.0613	23.4319	0.794287	2.31627e-09	1.59867e-08
Os07g0506000	Protein of unknown function DUF300 family protein. (Os07t0506000-01);Protein of unknown function DUF300 family protein. (Os07t0506000-02)	22.7574	48.1647	0.794103	1.43907e-15	1.94195e-14
Os04g0503800	Similar to Trafficking protein particle complex protein 2 (Sedlin) (MBP-1 interacting protein-2A) (MIP-2A). (Os04t0503800-01)	4.62627	9.81405	0.794073	2.07364e-06	9.39653e-06
Os11g0503400	Conserved hypothetical protein. (Os11t0503400-01)	2.34325	4.95828	0.793289	8.90788e-07	4.29023e-06
Os09g0570300	Similar to Short-chain dehydrogenase Tic32. (Os09t0570300-01);Similar to Short-chain dehydrogenase Tic32. (Os09t0570300-02)	10.3781	21.9408	0.792704	6.86276e-06	2.86337e-05
Os11g0112900	Hypothetical conserved gene. (Os11t0112900-01)	5.63456	11.925	0.791641	2.91622e-10	2.25685e-09
Os12g0197700	Region of unknown function, putative Zinc finger, XS and XH domain containing protein. (Os12t0197700-01)	5.17876	10.9385	0.791577	4.12572e-11	3.52679e-10
Os01g0115700	Similar to Receptor-like kinase. (Os01t0115700-00)	1.79404	3.79109	0.791335	0.0036757	0.00882549
Os10g0497800	Similar to Prolyl 4-hydroxylase, alpha subunit-like protein. (Os10t0497800-01)	9.16042	19.3387	0.790612	1.27076e-08	7.95206e-08
Os12g0552300	Hypothetical conserved gene. (Os12t0552300-00)	1.21973	2.57623	0.790542	0.000864357	0.00241561
Os12g0516200	Conserved hypothetical protein. (Os12t0516200-00)	916.471	1928.88	0.78992	1.00666e-07	5.54178e-07
Os11g0604700	Thioredoxin domain 2 containing protein. (Os11t0604700-00)	3.26507	6.93018	0.789888	0.000101985	0.000342442
Os04g0394200	Similar to 2-oxoglutarate dehydrogenase E2 subunit. (Os04t0394200-01);Similar to 2-oxoglutarate dehydrogenase E2 subunit. (Os04t0394200-02);Similar to 2-oxoglutarate dehydrogenase E2 subunit. (Os04t0394200-03)	39.1349	82.6506	0.788981	3.54251e-13	3.72365e-12
Os09g0501850	Similar to FK506-binding protein 2-1 precursor (EC 5.2.1.8) (Peptidyl-prolyl cis- trans isomerase) (PPIase) (Rotamase) (15 kDa FKBP) (FKBP-15-1). (Os09t0501850-01)	27.9738	59.0124	0.788678	2.57815e-12	2.47367e-11
Os12g0131300	Similar to cDNA, clone: J065154E06, full insert sequence. (Os12t0131300-01)	3.4995	7.3875	0.788605	0.00447427	0.0105279
Os06g0727400	Similar to Protein kinase APK1A, chloroplast precursor (EC 2.7.1.-). (Os06t0727400-01)	11.2297	23.673	0.788181	8.01186e-09	5.15456e-08
Os10g0489900	Similar to CDT1a protein. (Os10t0489900-01)	1.08079	2.2801	0.78716	0.00023991	0.000750922
Os01g0735900	UDP-glucuronosyl/UDP-glucosyltransferase family protein. (Os01t0735900-01)	2.08359	4.38353	0.78694	0.00045787	0.00136116
Os01g0865100	Similar to Uricase (Fragment). (Os01t0865100-01);Similar to Uricase. (Os01t0865100-02)	39.1854	82.2526	0.786879	2.01975e-10	1.59765e-09
Os02g0791500	Similar to Nucleotide sugar epimerase-like protein (UDP-D-glucuronate 4- epimerase) (EC 5.1.3.6). (Os02t0791500-01);Similar to UDP-glucuronic acid 4-epimerase. (Os02t0791500-02)	2.29387	4.82848	0.786712	7.41974e-06	3.06743e-05
Os03g0370500	Similar to H/ACA ribonucleoprotein complex subunit 4 (EC 5.4.99.-) (Nucleolar protein NAP57 homolog) (Nopp-140 associated protein of 57 kDa homolog) (AtNAP57). (Os03t0370500-02)	6.09712	12.8258	0.786013	1.69498e-07	9.04115e-07
Os03g0806600	Conserved hypothetical protein. (Os03t0806600-01)	37.787	79.4682	0.785961	1.38037e-12	1.36329e-11
Os09g0501200	Similar to Ribosomal L32. (Os09t0501200-01)	8.98351	18.8711	0.785704	2.5598e-07	1.33148e-06
Os07g0515700	Similar to cDNA, clone: J100054L12, full insert sequence. (Os07t0515700-01)	3.92033	8.25152	0.785629	2.11389e-08	1.28306e-07
Os03g0128200	Similar to predicted protein. (Os03t0128200-01)	40.6547	85.3873	0.785532	0.000254445	0.000792228
Os06g0702700	Butirosin biosynthesis, BtrG-like domain containing protein. (Os06t0702700-01)	33.7868	71.0578	0.785408	4.89252e-14	5.65903e-13
Os03g0191400	Small GTPase, Regulation of iron homeostasis (Os03t0191400-01)	12.145	25.5424	0.78534	3.38272e-06	1.48275e-05
Os05g0176100	Similar to Cellulose synthase BoCesA1. (Os05t0176100-01);Similar to RSW1-like cellulose synthase catalytic subunit (Fragment). (Os05t0176100-05);Similar to Cellulose synthase BoCesA1. (Os05t0176100-06);Similar to Cellulose synthase BoCesA8. (Os05t0176100-07)	3.72978	7.85086	0.785261	5.32614e-07	2.65072e-06
Os01g0914600	Pentatricopeptide repeat domain containing protein. (Os01t0914600-01)	0.879896	1.84488	0.78524	0.0138243	0.0285896
Os03g0859700	Similar to RuBisCO subunit binding-protein alpha subunit, chloroplast precursor (60 kDa chaperonin alpha subunit) (CPN-60 alpha) (Fragment). (Os03t0859700-00)	24.9095	52.3182	0.78284	4.45681e-07	2.2408e-06
Os01g0799000	Leucine-rich repeat-containing protein domain containing protein. (Os01t0799000-00)	1.22682	2.57915	0.782421	7.72772e-05	0.000265558
Os03g0761100	Protein phosphatase 2C-like protein. (Os03t0761100-01);Similar to protein phosphatase 2C family protein / PP2C family protein. (Os03t0761100-02);Protein phosphatase 2C-like protein. (Os03t0761100-03)	15.3148	32.1466	0.782341	2.77511e-14	3.29197e-13
Os06g0319700	Similar to 60S ribosomal protein L31. (Os06t0319700-01)	7.6777	16.1611	0.782241	6.11194e-07	3.01557e-06
Os12g0166500	Similar to Nrap protein, expressed. (Os12t0166500-01)	9.82386	20.6112	0.782152	1.04734e-17	1.71378e-16
Os11g0129200	Multi antimicrobial extrusion protein MatE family protein. (Os11t0129200-00)	3.63342	7.59928	0.78185	5.268e-06	2.24102e-05
Os07g0624700	UMP/CMP kinase a (EC 2.7.1.48). (Os07t0624700-01)	15.6358	32.7935	0.781323	8.39263e-07	4.05482e-06
Os05g0105000	Similar to Methionine S-methyltransferase (EC 2.1.1.12) (AdoMet:Met S- methyltransferase) (Hv-MMT1). (Os05t0105000-01)	47.9659	100.634	0.781108	8.794e-11	7.23629e-10
Os12g0506500	Calmodulin-binding, plant domain containing protein. (Os12t0506500-01)	2.13311	4.47374	0.780729	0.00321846	0.00782948
Os01g0871800	TGF-beta receptor, type I/II extracellular region family protein. (Os01t0871800-01)	3.96333	8.28347	0.780514	0.00125682	0.00336716
Os03g0262500	Hypothetical conserved gene. (Os03t0262500-01);Molecular chaperone, heat shock protein, Hsp40, DnaJ domain containing protein. (Os03t0262500-02)	10.3717	21.7324	0.780501	1.64725e-17	2.65493e-16
Os11g0213800	Similar to NBS-LRR disease resistance protein homologue (Fragment). (Os11t0213800-01)	3.46038	7.27801	0.780438	1.11878e-06	5.29471e-06
Os06g0297800	Similar to protein binding / zinc ion binding. (Os06t0297800-01);Similar to predicted protein. (Os06t0297800-02)	13.0949	27.4446	0.780361	7.8267e-17	1.19524e-15
Os03g0679100	Vacuolar protein sorting-associated protein 26 family protein. (Os03t0679100-01)	1.11684	2.34464	0.780058	0.0048199	0.0112471
Os09g0484200	Hypothetical protein. (Os09t0484200-01);Hypothetical gene. (Os09t0484200-02)	2.18528	4.59571	0.778958	0.0206344	0.0406228
Os02g0150300	FAD-dependent pyridine nucleotide-disulphide oxidoreductase domain containing protein. (Os02t0150300-01)	1.80029	3.78073	0.77866	2.97319e-06	1.31533e-05
Os03g0741100	Basic helix-loop-helix transcription factor, Drought tolerance (Os03t0741100-01)	8.12274	16.9733	0.778559	3.36719e-07	1.72077e-06
Os12g0538800	Kelch-type beta propeller domain containing protein. (Os12t0538800-01)	0.950753	1.98603	0.777915	0.00105303	0.00287778
Os06g0470000	Glycosyltransferase AER61, uncharacterized domain containing protein. (Os06t0470000-01)	31.2186	65.1665	0.777235	1.1894e-05	4.74902e-05
Os04g0466600	Agmatine deiminase domain containing protein. (Os04t0466600-01)	13.0462	27.2703	0.777184	6.71823e-10	4.98135e-09
Os02g0174500	Hypothetical gene. (Os02t0174500-01)	0.47906	1.00047	0.77693	0.0225757	0.0440005
Os05g0115100	Hypothetical conserved gene. (Os05t0115100-01);Protein of unknown function DUF1635 family protein. (Os05t0115100-02)	0.814285	1.71669	0.776495	0.0254977	0.0489671
Os03g0836300	Harpin-induced 1 domain containing protein. (Os03t0836300-01)	10.4806	21.9477	0.776316	0.00680978	0.0153413
Os02g0224800	Ndr family protein. (Os02t0224800-01);Similar to predicted protein. (Os02t0224800-02)	15.7627	32.9591	0.775886	7.05146e-12	6.48999e-11
Os03g0809400	Hypothetical conserved gene. (Os03t0809400-00)	4.8303	10.1191	0.775771	6.71486e-09	4.36428e-08
Os06g0488600	Similar to Potential phospholipid-transporting ATPase 7 (EC 3.6.3.1) (Aminophospholipid flippase 7). (Os06t0488600-01)	8.63332	18.0407	0.775769	3.76009e-06	1.63646e-05
Os01g0100900	Sphingosine-1-phosphate lyase, Disease resistance response (Os01t0100900-01)	66.0418	138.05	0.775516	1.9909e-12	1.92637e-11
Os01g0675800	No apical meristem (NAM) protein domain containing protein. (Os01t0675800-01)	1.89774	3.96712	0.773892	0.00107719	0.00293599
Os01g0624500	Similar to Sgt1. (Os01t0624500-01)	89.2372	186.272	0.773792	9.81739e-10	7.12841e-09
Os01g0214200	Esterase, SGNH hydrolase-type, subgroup domain containing protein. (Os01t0214200-01)	6.86492	14.3651	0.773516	1.10798e-05	4.44358e-05
Os03g0669300	Beta-1,3-glucanase-like protein. (Os03t0669300-01);Beta-1,3-glucanase-like protein. (Os03t0669300-02);Glycoside hydrolase, family 17 protein. (Os03t0669300-03)	3.39262	7.08317	0.773184	0.000225638	0.000709356
Os05g0105050	Hypothetical conserved gene. (Os05t0105050-00)	23.1888	48.3892	0.773102	1.99597e-11	1.76058e-10
Os06g0671000	Similar to Potassium transporter 1 (AtPOT1) (AtKUP1) (AtKT1). (Os06t0671000-01)	0.733658	1.5197	0.77259	0.00747292	0.016661
Os11g0132600	Similar to Arabinoxylan arabinofuranohydrolase isoenzyme AXAH-II. (Os11t0132600-01);Similar to Arabinoxylan arabinofuranohydrolase isoenzyme AXAH-I. (Os11t0132600-02)	5.02878	10.4852	0.772585	2.69432e-08	1.60807e-07
Os08g0563300	Similar to Bet1-like SNARE 1-1 (AtBET11) (Bet1/Sft1-like SNARE 14a) (AtBS14a). (Os08t0563300-01)	11.2834	23.512	0.772313	3.92289e-08	2.28647e-07
Os03g0133400	Peptidoglycan-binding Lysin subgroup domain containing protein. (Os03t0133400-01)	45.6716	95.3039	0.771919	6.75134e-10	5.00159e-09
Os05g0426200	No apical meristem (NAM) protein domain containing protein. (Os05t0426200-02)	76.1857	158.833	0.771664	8.08425e-12	7.39298e-11
Os09g0516900	C2 calcium-dependent membrane targeting domain containing protein. (Os09t0516900-01);Similar to GRAM domain containing protein. (Os09t0516900-02)	13.1763	27.4588	0.771632	8.15812e-13	8.22279e-12
Os01g0809300	Leucine-rich repeat, N-terminal domain containing protein. (Os01t0809300-01)	40.9906	85.4261	0.77161	1.57016e-10	1.25649e-09
Os02g0209100	Similar to Coatomer beta' subunit (Beta'-coat protein) (Beta'-COP) (p102). (Os02t0209100-01)	21.2667	44.3021	0.771578	3.3706e-14	3.96549e-13
Os02g0118875	NB-ARC domain containing protein. (Os02t0118875-00)	4.24596	8.90675	0.771454	0.00446882	0.0105179
Os02g0191700	EF-HAND 2 domain containing protein. (Os02t0191700-00)	7.65728	15.9658	0.771332	1.36489e-10	1.09941e-09
Os03g0859600	RuBisCO subunit binding-protein alpha subunit, chloroplast precursor (60 kDa chaperonin alpha subunit) (CPN-60 alpha). (Os03t0859600-01)	24.127	50.2456	0.770682	6.9273e-15	8.75605e-14
Os04g0563000	Similar to H0211B05.12 protein. (Os04t0563000-01)	16.3034	33.8819	0.769262	0.000123809	0.000409477
Os01g0895600	Similar to Calreticulin-3. (Os01t0895600-01)	306.291	640.084	0.769182	0.000303637	0.000931865
Os12g0443500	Similar to UDP-glucose 6-dehydrogenase (EC 1.1.1.22) (UDP-Glc dehydrogenase) (UDP-GlcDH) (UDPGDH). (Os12t0443500-01)	5.03834	10.4941	0.768635	0.0100815	0.0216852
Os09g0521400	Similar to HMG-CoA synthase. (Os09t0521400-01)	5.03192	10.4471	0.76704	2.84691e-05	0.000106118
Os05g0495700	Similar to Glycerol-3-phosphate dehydrogenase. (Os05t0495700-01);Similar to Glycerol-3-phosphate dehydrogenase. (Os05t0495700-02)	1.64596	3.42166	0.766767	1.56883e-06	7.25508e-06
Os08g0556000	Similar to YTH domain protein 2 (High-glucose-regulated protein 8) (NY-REN-2 antigen) (CLL-associated antigen KW-14). (Os08t0556000-01);Similar to predicted protein. (Os08t0556000-02)	9.63042	20.0015	0.766712	9.09139e-11	7.46669e-10
Os04g0584600	Similar to Calcium dependent protein kinase. (Os04t0584600-01);Similar to Calcium-dependent protein kinase. (Os04t0584600-02);Similar to cDNA clone:001-041-E12, full insert sequence. (Os04t0584600-03)	42.7432	88.5857	0.766528	1.39066e-12	1.37188e-11
Os02g0118200	Similar to Protein kinase APK1B, chloroplast precursor (EC 2.7.1.-). (Os02t0118200-01)	16.3436	33.9215	0.765844	1.88478e-12	1.82988e-11
Os03g0123600	Protein of unknown function Cys-rich family protein. (Os03t0123600-01);Protein of unknown function Cys-rich family protein. (Os03t0123600-02)	20.0238	41.5292	0.765094	1.3743e-11	1.23378e-10
Os06g0608800	Zinc finger, RING/FYVE/PHD-type domain containing protein. (Os06t0608800-01);Zinc finger, RING/FYVE/PHD-type domain containing protein. (Os06t0608800-02);Similar to Copine-1. (Os06t0608800-03);Zinc finger, RING/FYVE/PHD-type domain containing protein. (Os06t0608800-04)	56.8931	117.754	0.765087	4.24801e-12	3.99108e-11
Os06g0113900	Major facilitator superfamily, general substrate transporter domain containing protein. (Os06t0113900-01);Major facilitator superfamily, general substrate transporter domain containing protein. (Os06t0113900-02);Major facilitator superfamily, general substrate transporter domain containing protein. (Os06t0113900-03);Similar to cDNA clone:J033107D23, full insert sequence. (Os06t0113900-04);Similar…	6.12336	12.7036	0.764645	1.00301e-13	1.11642e-12
Os02g0105200	Similar to Dihydrolipoamide S-acetyltransferase (EC 2.3.1.12). (Os02t0105200-01)	9.12867	18.9112	0.764179	1.84539e-12	1.7957e-11
Os02g0755400	Similar to RNA recognition motif-containing protein SEB-4. (Os02t0755400-01)	0.537237	1.11199	0.763414	0.00622794	0.0141574
Os07g0680000	Similar to Vacuolar sorting receptor 1 precursor (AtVSR1) (Epidermal growth factor receptor-like protein 1) (AtELP1) (AtELP) (BP80-like protein b) (AtBP80b) (Spot 3 protein). (Os07t0680000-01)	4.12228	8.56039	0.762897	0.0169191	0.0341024
Os04g0497000	Similar to Allyl alcohol dehydrogenase. (Os04t0497000-01);Similar to Allyl alcohol dehydrogenase. (Os04t0497000-02)	10.1476	20.9795	0.762681	1.06212e-10	8.65274e-10
Os07g0577700	Succinyl-CoA synthetase-like domain containing protein. (Os07t0577700-01)	20.5025	42.4526	0.761606	5.50843e-09	3.61438e-08
Os09g0492700	Similar to 3-hydroxy-3-methylglutaryl coenzyme A reductase (EC 1.1.1.34) (Fragment). (Os09t0492700-01);Similar to 3-hydroxy-3-methylglutaryl=CoA reductase. (Os09t0492700-02)	1.1855	2.46431	0.76148	0.00340247	0.00823162
Os05g0560300	Protein kinase, core domain containing protein. (Os05t0560300-01)	14.3161	29.582	0.761162	0.00162393	0.00424856
Os01g0840700	Similar to 60S ribosomal protein L36. (Os01t0840700-00)	25.5925	52.981	0.761031	2.81152e-07	1.45492e-06
Os06g0144600	Similar to Zinc carboxy peptidase. (Os06t0144600-01)	5.42096	11.2245	0.760677	7.59342e-11	6.29667e-10
Os04g0102700	Similar to N-acylethanolamine amidohydrolase. (Os04t0102700-01)	17.8172	36.8307	0.759612	2.36315e-11	2.07168e-10
Os02g0227200	Early nodulin. (Os02t0227200-01)	37.5096	77.4791	0.759608	4.23107e-09	2.81825e-08
Os02g0566800	Similar to Avr9 elicitor response protein. (Os02t0566800-01)	1.32646	2.73758	0.759581	0.00172508	0.00449195
Os03g0108400	Similar to Charged multivesicular body protein 3. (Os03t0108400-01)	13.2524	27.391	0.758664	3.73909e-09	2.50318e-08
Os09g0251800	C2 calcium-dependent membrane targeting domain containing protein. (Os09t0251800-01)	14.8337	30.6042	0.757831	1.635e-10	1.30534e-09
Os04g0599800	WD40 repeat-like domain containing protein. (Os04t0599800-01)	3.35602	6.91346	0.757519	0.00134609	0.00358282
Os06g0175500	Epsin-like, N-terminal domain containing protein. (Os06t0175500-01);Similar to predicted protein. (Os06t0175500-02)	55.5315	114.564	0.757475	5.5375e-15	7.08809e-14
Os12g0112000	Similar to Peroxidase precursor (EC 1.11.1.7) (Fragment). (Os12t0112000-01)	1.32153	2.73023	0.757408	0.0183427	0.0366364
Os09g0465800	Legume lectin, beta domain domain containing protein. (Os09t0465800-01)	2.22043	4.57297	0.757306	0.00741565	0.0165505
Os01g0510100	MAP kinase kinase 1. (Os01t0510100-01)	38.4236	79.2633	0.757171	5.90238e-17	9.12741e-16
Os11g0673100	Conserved hypothetical protein. (Os11t0673100-01)	6.30118	12.9894	0.757099	1.4535e-06	6.76134e-06
Os11g0579800	Gar1 protein RNA-binding region family protein. (Os11t0579800-01)	13.2382	27.2961	0.756989	1.17255e-11	1.05708e-10
Os02g0604300	Nucleotide-sugar transporter family protein. (Os02t0604300-01)	5.99968	12.3613	0.756671	1.75728e-09	1.23117e-08
Os07g0201100	Similar to Coatomer gamma subunit (Gamma-coat protein) (Gamma-COP). (Os07t0201100-01)	22.9264	47.2853	0.756514	1.1231e-13	1.23816e-12
Os11g0131800	Similar to H0114G12.9 protein. (Os11t0131800-01)	3.18756	6.55904	0.755852	1.66743e-09	1.17253e-08
Os03g0422900	Similar to NB-ARC domain containing protein, expressed. (Os03t0422900-00)	0.606222	1.25524	0.755636	0.00541081	0.0124817
Os02g0592400	Hypoxia induced protein conserved region family protein. (Os02t0592400-01)	13.554	27.9365	0.755498	1.10617e-07	6.06045e-07
Os03g0622500	Conserved hypothetical protein. (Os03t0622500-01);Hypothetical gene. (Os03t0622500-02)	11.617	23.9069	0.755466	7.32414e-14	8.33679e-13
Os04g0290000	Hypothetical conserved gene. (Os04t0290000-01)	8.60404	17.7529	0.755281	5.32923e-07	2.65148e-06
Os07g0557400	Delayed-early response protein/equilibrative nucleoside transporter family protein. (Os07t0557400-01)	2.95511	6.08973	0.754944	2.61486e-06	1.16431e-05
Os01g0567400	Protein of unknown function DUF3511 domain containing protein. (Os01t0567400-00)	26.7817	55.1338	0.754086	0.00124867	0.00334987
Os03g0713100	Similar to dynamin-related protein 1C. (Os03t0713100-01)	7.94793	16.3443	0.753059	1.02184e-08	6.47703e-08
Os04g0607500	Ion transporter , Na+ transport (Os04t0607500-01);Similar to Cation transporter HKT4. (Os04t0607500-02)	1.54644	3.18237	0.752977	0.00061745	0.00178395
Os08g0204800	Conserved hypothetical protein. (Os08t0204800-01)	1.12951	2.33068	0.752836	0.00267886	0.00663242
Os10g0533600	Similar to Mitogen-activated protein kinase homolog MMK2 (EC 2.7.1.37). (Os10t0533600-01)	25.9828	53.4469	0.752321	4.74017e-08	2.72854e-07
Os05g0506900	Similar to Brix domain-containing protein 1. (Os05t0506900-01)	0.880902	1.82136	0.751993	0.0119555	0.0251153
Os09g0415700	Protein of unknown function DUF248, methyltransferase putative family protein. (Os09t0415700-01)	2.51886	5.18224	0.751702	0.00119002	0.00321073
Os11g0129600	Hypothetical conserved gene. (Os11t0129600-01)	1.92108	3.95106	0.751296	0.0251862	0.0484556
Os04g0673000	Similar to H0322F07.7 protein. (Os04t0673000-01);Homeodomain-like containing protein. (Os04t0673000-02);Similar to H0322F07.7 protein. (Os04t0673000-03)	7.72804	15.8644	0.750818	5.57128e-10	4.17968e-09
Os06g0581701	Conserved hypothetical protein. (Os06t0581701-01)	8.42229	17.3429	0.750746	0.000672535	0.00192529
Os11g0256000	Hypothetical conserved gene. (Os11t0256000-01)	11.9086	24.4653	0.750742	1.1256e-06	5.32111e-06
Os05g0536000	Hypothetical conserved gene. (Os05t0536000-01)	3.0973	6.34344	0.750591	0.0031591	0.00770363
Os02g0552000	Similar to Transmembrane protein TM9SF3 (Fragment). (Os02t0552000-01);Similar to Transmembrane protein TM9SF3 (Fragment). (Os02t0552000-02)	8.70135	17.8604	0.750219	6.80908e-10	5.03784e-09
Os12g0565300	Similar to Calmodulin-binding protein MPCBP. (Os12t0565300-01)	1.04394	2.14265	0.749988	0.00107147	0.00292303
Os06g0202800	Conserved hypothetical protein. (Os06t0202800-01)	1.02104	2.106	0.749774	0.00485418	0.0113178
Os08g0155100	PapD-like domain containing protein. (Os08t0155100-01)	9.72916	19.9978	0.749689	1.7782e-09	1.24481e-08
Os02g0198600	Similar to DNA-damage inducible protein DDI1-like. (Os02t0198600-01);Similar to predicted protein. (Os02t0198600-02)	23.2804	47.7013	0.74874	5.80352e-11	4.85939e-10
Os01g0389700	Protein of unknown function DUF679 family protein. (Os01t0389700-01)	7.79453	16.027	0.748685	6.86369e-07	3.36423e-06
Os08g0459600	12-oxophytodienoate reductase (EC:1.3.1.42), Jasmonic acid (JA) biosynthesis (Os08t0459600-01)	18.5157	37.9724	0.748113	1.00928e-10	8.24965e-10
Os01g0876400	Sad1/UNC-like, C-terminal domain containing protein. (Os01t0876400-01);Hypothetical conserved gene. (Os01t0876400-02);Hypothetical conserved gene. (Os01t0876400-03);Hypothetical conserved gene. (Os01t0876400-04)	8.02317	16.4461	0.747986	1.35223e-08	8.42507e-08
Os01g0209800	Similar to Cationic amino acid transporter (Fragment). (Os01t0209800-01);Similar to Cationic amino acid transporter (Fragment). (Os01t0209800-02)	9.59466	19.7436	0.74794	8.61228e-05	0.000293721
Os11g0167300	Protein of unknown function DUF537 family protein. (Os11t0167300-01);Protein of unknown function DUF537 family protein. (Os11t0167300-02)	1.47834	3.02047	0.747936	5.2086e-06	2.2185e-05
Os01g0513500	Hypothetical gene. (Os01t0513500-01)	2.51385	5.14283	0.747201	0.000104527	0.00035002
Os02g0126400	Calcium-dependent protein kinase, Positive regulator of the salt and drought stress responses (Os02t0126400-01);Similar to Calcium-dependent protein kinase. (Os02t0126400-02)	29.7934	60.9782	0.745351	6.51241e-12	6.01968e-11
Os01g0300600	Similar to carbohydrate binding. (Os01t0300600-01)	24.1124	49.316	0.745132	3.45345e-14	4.05739e-13
Os06g0651000	Similar to Helminthosporium carbonum susceptibility1. (Os06t0651000-01)	13.5994	27.9804	0.744864	0.0100601	0.0216529
Os10g0442900	ABC transporter, White-brown complex homolog protein, Silicon-promoted formation of Casparian bands in the exodermis (Os10t0442900-01)	14.0902	28.792	0.744825	0.011406	0.0241173
Os09g0439400	Pectin lyase fold/virulence factor domain containing protein. (Os09t0439400-01)	9.6498	19.7502	0.744824	2.27613e-11	1.99641e-10
Os11g0208800	Similar to Receptor-like protein kinase. (Os11t0208800-01)	3.82121	7.84992	0.743823	0.0142027	0.0292453
Os11g0181900	Prefoldin domain containing protein. (Os11t0181900-01)	1.59807	3.28517	0.743682	0.000200024	0.000635701
Os02g0559400	12-oxophytodienoic acid reductase (EC:1.3.1.-), Jasmonic acid (JA)-mediated defense signaling (Os02t0559400-01);Similar to 12-oxo-phytodienoic acid reductase5. (Os02t0559400-02)	2.43961	4.98901	0.743232	0.00127847	0.00341874
Os02g0221600	Similar to predicted protein. (Os02t0221600-00)	15.9585	32.5957	0.742736	3.34012e-07	1.70787e-06
Os03g0849800	Nucleotide-diphospho-sugar transferase domain containing protein. (Os03t0849800-01);Hypothetical conserved gene. (Os03t0849800-02)	6.69148	13.6967	0.742646	2.89316e-06	1.28157e-05
Os04g0503600	Similar to OSIGBa0112M24.5 protein. (Os04t0503600-01)	12.18	24.875	0.742611	6.14007e-09	4.01044e-08
Os05g0408300	Similar to Lipase. (Os05t0408300-01)	19.9869	40.7939	0.742304	4.78909e-14	5.55062e-13
Os03g0839000	Zinc finger, RING/FYVE/PHD-type domain containing protein. (Os03t0839000-01)	15.4077	31.4319	0.741832	1.19292e-07	6.51079e-07
Os04g0518650	Similar to OSIGBa0102I15.5 protein. (Os04t0518650-01)	5.84753	11.9217	0.741352	0.00228906	0.0057741
Os11g0157400	Exo70 exocyst complex subunit family protein. (Os11t0157400-01)	4.10423	8.36682	0.740146	5.42916e-08	3.09709e-07
Os01g0812000	Transcriptional activator of gibberellin-dependent alpha-amylase expression, Regulation of nutrient mobilization in germination (Os01t0812000-01);Myb-like transcription factor, Induction of alpha-amylase in aleurone, Pollen development (Os01t0812000-02);Similar to cDNA clone:J033109N02, full insert sequence. (Os01t0812000-03)	3.04765	6.21144	0.740049	1.1148e-08	7.03512e-08
Os04g0346800	Similar to OSIGBa0111I14.3 protein. (Os04t0346800-01);Similar to OSIGBa0111I14.3 protein. (Os04t0346800-02)	4.5083	9.17783	0.739957	0.00103135	0.00282844
Os10g0419100	Similar to Perakine reductase. (Os10t0419100-01)	5.70941	11.6473	0.739894	3.91234e-07	1.98215e-06
Os02g0186500	Similar to Protein kinase-like protein. (Os02t0186500-01);Similar to Protein kinase-like protein. (Os02t0186500-02)	0.962907	1.96345	0.738859	0.0102939	0.0220732
Os03g0301200	COBRA-like protein 7 precursor. (Os03t0301200-01);Glycosyl-phosphatidyl inositol-anchored, plant domain containing protein. (Os03t0301200-02)	1.37881	2.80683	0.738846	0.00261583	0.00649887
Os01g0120400	Alanyl-tRNA synthetase, class IIc family protein. (Os01t0120400-01);Alanyl-tRNA synthetase, class IIc family protein. (Os01t0120400-02)	6.34066	12.9124	0.738419	6.8371e-07	3.35215e-06
Os01g0853600	Similar to cDNA clone:J023041K02, full insert sequence. (Os01t0853600-01);Similar to cDNA clone:002-147-E10, full insert sequence. (Os01t0853600-02);Similar to cDNA clone:J023041K02, full insert sequence. (Os01t0853600-03)	1.14715	2.3283	0.73765	3.76161e-06	1.63671e-05
Os05g0295900	Conserved hypothetical protein. (Os05t0295900-01)	2.58215	5.2563	0.736818	6.72429e-08	3.79679e-07
Os05g0414700	Similar to BRASSINOSTEROID INSENSITIVE 1-associated receptor kinase 1. (Os05t0414700-01)	28.1637	57.3925	0.735602	4.72222e-05	0.000169292
Os09g0537600	Similar to Cyclophilin-like protein (Single domain cyclophilin type peptidyl- prolyl cis-trans isomerase). (Os09t0537600-01);Similar to Peptidyl-prolyl cis-trans isomerase. (Os09t0537600-02)	3.83509	7.78954	0.735368	1.25498e-08	7.86193e-08
Os09g0470900	Uncharacterised conserved protein UCP013022 domain containing protein. (Os09t0470900-01);Similar to predicted protein. (Os09t0470900-02)	5.81742	11.8296	0.734494	4.06595e-05	0.000147489
Os04g0630800	Similar to Anthocyanidin reductase. (Os04t0630800-01)	20.3826	41.3368	0.734393	3.40248e-06	1.49027e-05
Os02g0506500	Similar to ubiquitin-activating enzyme E1 domain-containing protein 1. (Os02t0506500-01);Similar to predicted protein. (Os02t0506500-02);Similar to ubiquitin-activating enzyme E1 domain-containing protein 1. (Os02t0506500-03);NAD(P)-binding domain containing protein. (Os02t0506500-04)	9.07287	18.4264	0.734277	5.06638e-14	5.84438e-13
Os08g0108200	G-protein, beta subunit family protein. (Os08t0108200-01)	2.60046	5.2627	0.733785	1.05737e-05	4.24852e-05
Os02g0681700	Serine/threonine protein kinase-related domain containing protein. (Os02t0681700-01)	5.4427	11.0364	0.733751	0.000759196	0.00214759
Os11g0485900	Similar to NB-ARC domain containing protein, expressed. (Os11t0485900-01)	3.10065	6.28879	0.73351	3.16721e-07	1.62527e-06
Os10g0524400	Similar to Phospholipase D beta 2. (Os10t0524400-01);Similar to Phospholipase D. (Os10t0524400-02);Similar to Phospholipase D beta 2. (Os10t0524400-03);Phospholipase D domain containing protein. (Os10t0524400-04)	3.19131	6.47214	0.733378	1.43183e-07	7.72145e-07
Os10g0548300	Protein kinase, catalytic domain domain containing protein. (Os10t0548300-01);Similar to cDNA clone:J013005D18, full insert sequence. (Os10t0548300-02)	9.57722	19.4267	0.733264	8.17113e-11	6.74964e-10
Os02g0784700	Similar to 26S protease regulatory subunit 7 (Fragment). (Os02t0784700-00)	54.1853	109.846	0.733122	8.27033e-12	7.54706e-11
Os02g0653800	Similar to GTP-binding protein. (Os02t0653800-01)	32.49	65.9032	0.733057	4.15616e-10	3.15666e-09
Os01g0263400	Pentatricopeptide repeat domain containing protein. (Os01t0263400-00)	1.05165	2.14043	0.733044	0.000486223	0.00143575
Os06g0300600	Similar to Decoy. (Os06t0300600-01)	6.09487	12.3896	0.732784	4.25776e-06	1.83734e-05
Os12g0615600	Hypothetical conserved gene. (Os12t0615600-00)	0.866016	1.75841	0.731355	0.011089	0.0235326
Os10g0327000	Similar to Protein kinase domain containing protein. (Os10t0327000-00)	2.16125	4.37298	0.731034	0.000291603	0.000897824
Os06g0165800	Similar to Caffeoyl-CoA 3-O-methyltransferase (Fragment). (Os06t0165800-01)	42.8777	86.9496	0.730699	1.40287e-07	7.58196e-07
Os03g0184100	Conserved hypothetical protein. (Os03t0184100-01)	2.0887	4.26327	0.730617	0.00269232	0.00666095
Os02g0792100	Conserved hypothetical protein. (Os02t0792100-01)	6.21099	12.5835	0.730204	2.91113e-05	0.000108347
Os04g0106300	Arginine hydrolysis enzyme, Arginase, Panicle development and grain production (Os04t0106300-01)	7.15466	14.489	0.729706	9.70239e-07	4.63517e-06
Os07g0191000	Inositol monophosphatase family protein. (Os07t0191000-01)	9.29027	18.7779	0.729519	1.5627e-08	9.65928e-08
Os03g0851000	Similar to Transcription factor homolog BTF3-like protein. (Os03t0851000-01);Similar to Transcription factor homolog BTF3-like protein. (Os03t0851000-02)	10.8865	21.9866	0.729245	5.30054e-08	3.02774e-07
Os06g0184700	Hypothetical conserved gene. (Os06t0184700-00)	8.94787	18.0913	0.728967	3.53058e-08	2.07046e-07
Os12g0633000	Xylulose kinase. (Os12t0633000-01)	1.36697	2.77641	0.728452	0.00433697	0.0102413
Os03g0626500	Similar to predicted protein. (Os03t0626500-00)	5.45793	11.0375	0.726646	0.000218701	0.000689946
Os03g0784400	Protein of unknown function DUF1692 domain containing protein. (Os03t0784400-01);Similar to predicted protein. (Os03t0784400-02)	31.3887	63.3963	0.72649	2.38246e-15	3.14818e-14
Os06g0596300	Similar to Acyl-ACP thioesterase (Fragment). (Os06t0596300-01)	17.0843	34.4434	0.726102	4.01161e-08	2.335e-07
Os12g0508300	40S ribosomal protein S29. (Os12t0508300-01)	28.465	57.3536	0.725779	5.20177e-09	3.42626e-08
Os04g0394700	BAR domain containing protein. (Os04t0394700-01)	22.4083	45.307	0.72538	5.7491e-08	3.27091e-07
Os02g0115700	Catalase isozyme A (EC 1.11.1.6) (CAT-A). (Os02t0115700-01);Similar to Catalase. (Os02t0115700-02);Similar to Catalase. (Os02t0115700-03)	1837.36	3710.12	0.724486	1.68052e-07	8.97234e-07
Os03g0841700	Similar to Prohibitin. (Os03t0841700-02)	4.19159	8.46898	0.724278	7.55309e-05	0.000259921
Os01g0354200	Similar to Sterol C-14 reductase. (Os01t0354200-01)	1.90602	3.84366	0.723621	0.0008219	0.00231088
Os03g0150700	Hypothetical conserved gene. (Os03t0150700-00)	4.37353	8.82194	0.723528	1.65304e-06	7.62345e-06
Os04g0487200	Serine/threonine protein kinase domain containing protein. (Os04t0487200-01)	17.3988	35.0875	0.723512	2.26586e-06	1.01895e-05
Os01g0729100	Protein of unknown function DUF92, transmembrane family protein. (Os01t0729100-01);Similar to uncharacterized conserved membrane protein. (Os01t0729100-02)	7.71411	15.555	0.723281	7.56179e-06	3.12015e-05
Os05g0540100	Flap endonuclease-1a (EC 3.-.-.-) (OsFEN-1a). (Os05t0540100-01);Similar to Flap endonuclease 1a. (Os05t0540100-03)	3.68228	7.42345	0.723226	8.90213e-09	5.69107e-08
Os03g0693000	Similar to predicted protein. (Os03t0693000-01)	17.5927	35.4663	0.723201	9.85019e-12	8.92235e-11
Os04g0122000	Leucine-rich repeat, N-terminal domain containing protein. (Os04t0122000-01);Leucine-rich repeat, N-terminal domain containing protein. (Os04t0122000-02);Leucine-rich repeat domain containing protein. (Os04t0122000-03)	2.37384	4.78247	0.722896	0.00151761	0.00399782
Os02g0632500	Arf GTPase activating protein family protein. (Os02t0632500-01)	6.78695	13.6556	0.722527	1.99611e-07	1.05393e-06
Os04g0476400	Similar to OSIGBa0106G07.13 protein. (Os04t0476400-01)	1.99846	4.01662	0.722522	0.000317242	0.000970496
Os04g0223500	Dimethylaniline monooxygenase, N-oxide-forming domain containing protein. (Os04t0223500-01);Similar to H0515C11.3 protein. (Os04t0223500-02)	5.03914	10.1406	0.722238	0.0150483	0.0307724
Os01g0606050	Similar to T15D22.3. (Os01t0606050-00)	5.57509	11.2279	0.722144	0.000351034	0.00106401
Os08g0401100	Ankyrin repeat containing protein. (Os08t0401100-01)	1.03072	2.06174	0.72199	0.00348427	0.00840582
Os07g0497400	Transglutaminase-like domain containing protein. (Os07t0497400-01);Similar to ATPNG1 (ARABIDOPSIS THALIANA PEPTIDE-N-GLYCANASE 1); catalytic/ peptide-N4-(N-acetyl-beta-glucosaminyl)asparagine amidase. (Os07t0497400-02)	23.0964	46.4888	0.721906	3.70368e-13	3.88592e-12
Os02g0634700	Similar to Serine carboxypeptidase II-like protein. (Os02t0634700-01);Similar to lysosomal protective protein. (Os02t0634700-02)	25.3932	51.2016	0.721895	7.1183e-10	5.25304e-09
Os03g0215000	Similar to integral membrane family protein. (Os03t0215000-01);Similar to integral membrane family protein. (Os03t0215000-02);Similar to integral membrane family protein. (Os03t0215000-03)	13.7497	27.6797	0.721759	4.635e-06	1.98949e-05
Os07g0564750	Conserved hypothetical protein. (Os07t0564750-00)	7.96258	16.047	0.721714	0.00208767	0.00531833
Os06g0192900	Similar to tac7077. (Os06t0192900-01)	11.2377	22.6256	0.721688	3.31724e-12	3.15285e-11
Os12g0554500	Lipase, class 3 family protein. (Os12t0554500-00)	7.85449	15.7945	0.720633	1.2454e-08	7.81047e-08
Os02g0685600	Similar to Protein phosphatase 2C-like. (Os02t0685600-01)	1.22276	2.46805	0.720404	0.0218174	0.0426922
Os05g0461000	Clathrin adaptor, sigma subunit/coatomer, zeta subunit domain containing protein. (Os05t0461000-01);Clathrin adaptor, sigma subunit/coatomer, zeta subunit domain containing protein. (Os05t0461000-02)	9.98059	20.0928	0.720315	7.88306e-07	3.82455e-06
Os12g0114400	Pentatricopeptide repeat domain containing protein. (Os12t0114400-01)	0.858193	1.72467	0.719984	0.000787414	0.00222046
Os10g0487300	Forkhead-associated domain containing protein. (Os10t0487300-01)	2.70077	5.42446	0.719672	3.74068e-05	0.000136731
Os11g0462850	Hypothetical protein. (Os11t0462850-00)	0.890402	1.79788	0.719534	0.00553387	0.0127399
Os02g0816700	Conserved hypothetical protein. (Os02t0816700-01)	2.15032	4.3318	0.719206	0.0101403	0.0218009
Os04g0692800	Amine oxidase domain containing protein. (Os04t0692800-00)	13.7712	27.661	0.718963	0.000579952	0.00168641
Os01g0176300	Pentatricopeptide repeat domain containing protein. (Os01t0176300-00)	1.46436	2.94984	0.718948	0.00103594	0.00283828
Os02g0437200	SNAP-34. (Os02t0437200-01)	28.9478	58.0735	0.71829	6.65067e-10	4.93552e-09
Os04g0103500	Serine/threonine protein kinase-related domain containing protein. (Os04t0103500-01)	2.71481	5.45085	0.717965	5.15349e-06	2.19776e-05
Os04g0386600	Pyruvate/Phosphoenolpyruvate kinase, catalytic core domain containing protein. (Os04t0386600-01);Pyruvate/Phosphoenolpyruvate kinase, catalytic core domain containing protein. (Os04t0386600-02)	35.7495	71.7778	0.717956	4.69464e-09	3.10893e-08
Os03g0130400	Adenylate kinase, subfamily protein. (Os03t0130400-01);Similar to ESTs AU065232(E60855). (Os03t0130400-02);Non-protein coding transcript. (Os03t0130400-03)	20.4906	41.1192	0.717904	3.11182e-11	2.6909e-10
Os03g0683700	Conserved hypothetical protein. (Os03t0683700-01);Hypothetical conserved gene. (Os03t0683700-02)	4.78567	9.59475	0.717305	7.93491e-09	5.10888e-08
Os02g0125300	Bax inhibitor-1 (BI-1) (OsBI-1). (Os02t0125300-01);Bax inhibitor-1 (BI-1) (OsBI-1). (Os02t0125300-02)	12.423	24.9435	0.717217	3.6678e-08	2.148e-07
Os06g0168600	Ribonucleotide reductase, Chloroplast biogenesis (Os06t0168600-01)	4.50057	9.04108	0.717064	5.94804e-09	3.89175e-08
Os09g0570000	Serine/threonine protein kinase-related domain containing protein. (Os09t0570000-01)	6.62724	13.3033	0.716913	1.37067e-06	6.39683e-06
Os09g0469900	Similar to Queuine tRNA-ribosyltransferase (EC 2.4.2.29) (tRNA-guanine transglycosylase) (Guanine insertion enzyme). (Os09t0469900-01);Similar to Queuine tRNA-ribosyltransferase. (Os09t0469900-02)	3.40059	6.81544	0.716786	1.97667e-05	7.5956e-05
Os08g0200500	Serine/threonine protein kinase domain containing protein. (Os08t0200500-01)	11.3608	22.7443	0.716572	0.0144764	0.0297161
Os06g0649900	Phospholipase D/Transphosphatidylase domain containing protein. (Os06t0649900-01)	2.14433	4.31627	0.715605	0.000100707	0.000338815
Os05g0158400	Peptidase, trypsin-like serine and cysteine domain containing protein. (Os05t0158400-01)	3.39554	6.82262	0.715601	8.60034e-06	3.51907e-05
Os02g0597200	Conserved hypothetical protein. (Os02t0597200-01)	4.86138	9.75117	0.715406	0.000606091	0.00175439
Os12g0185900	Similar to Zinc knuckle family protein. (Os12t0185900-01)	0.997642	1.9997	0.715356	0.000206625	0.000654617
Os01g0974500	Pectinacetylesterase family protein. (Os01t0974500-01)	3.77567	7.56546	0.71512	0.00102271	0.00280833
Os11g0486000	Similar to H0714H04.10 protein. (Os11t0486000-01)	2.85345	5.73496	0.715051	9.4228e-06	3.83004e-05
Os05g0301500	Similar to Ribophorin I (Fragment). (Os05t0301500-01);Similar to dolichyl-diphosphooligosaccharide--protein glycosyltransferase 67 kDasubunit. (Os05t0301500-02);Similar to dolichyl-diphosphooligosaccharide--protein glycosyltransferase 67 kDasubunit. (Os05t0301500-03)	23.7864	47.594	0.713642	7.83174e-14	8.86753e-13
Os08g0391300	Conserved hypothetical protein. (Os08t0391300-01)	3.19105	6.37312	0.713393	0.00227096	0.00573588
Os03g0314400	Pentatricopeptide repeat domain containing protein. (Os03t0314400-01)	0.993884	1.97752	0.713036	0.000832961	0.00233662
Os04g0555600	Similar to WD-40 repeat family protein / beige-related. (Os04t0555600-01)	10.6677	21.3218	0.712988	2.25418e-06	1.0145e-05
Os06g0283300	Similar to nodulation receptor kinase. (Os06t0283300-01);Similar to nodulation receptor kinase. (Os06t0283300-02)	10.8233	21.636	0.712636	1.0597e-12	1.05816e-11
Os01g0876800	RNA-binding region RNP-1 (RNA recognition motif) domain containing protein. (Os01t0876800-00)	3.10341	6.22479	0.712531	0.00388568	0.00928162
Os02g0261100	Ubiquitin-conjugating enzyme E2, Elicitor-induced defense response (Os02t0261100-01)	18.2522	36.4957	0.712054	7.61363e-08	4.26388e-07
Os01g0134200	Similar to Universal stress protein family protein. (Os01t0134200-01);Hypothetical conserved gene. (Os01t0134200-02)	0.568827	1.13817	0.711827	0.00609489	0.0138954
Os08g0192900	Nucleotide-binding, alpha-beta plait domain containing protein. (Os08t0192900-01);Similar to H0714H04.9 protein. (Os08t0192900-02)	25.7594	51.487	0.711803	6.0227e-12	5.6002e-11
Os03g0198400	Similar to Seryl-tRNA synthetase (EC 6.1.1.11) (Serine--tRNA ligase) (SerRS) (Fragment). (Os03t0198400-01)	15.0147	30.0046	0.7114	4.05078e-14	4.72361e-13
Os12g0610600	Similar to NAM / CUC2-like protein. (Os12t0610600-01)	15.9208	31.7936	0.711105	5.63528e-08	3.20934e-07
Os10g0497900	Similar to Lanthionine synthetase C-like protein, expressed. (Os10t0497900-01);Similar to Lanthionine synthetase C-like protein, expressed. (Os10t0497900-02)	3.30421	6.59552	0.710199	2.51874e-05	9.48163e-05
Os04g0537900	Seed-type vacuolar processing enzyme (VPE), Glutelin maturation (Os04t0537900-01)	25.3425	50.5909	0.709867	2.19713e-12	2.11994e-11
Os06g0563900	Similar to Diacylglycerol acyltransferase. (Os06t0563900-01)	4.0454	8.05767	0.709524	1.19798e-05	4.78107e-05
Os09g0315700	Phosphoenolpyruvate carboxylase family protein. (Os09t0315700-01)	8.22991	16.4254	0.709488	1.8239e-10	1.44874e-09
Os12g0613700	Transcriptional factor B3 family protein. (Os12t0613700-01);Similar to Auxin response factor 25. (Os12t0613700-02)	3.62856	7.25037	0.70904	0.000304976	0.000935274
Os04g0674400	Similar to Anamorsin (Cytokine induced apoptosis inhibitor 1) (CUA001). Splice isoform 2. (Os04t0674400-01)	6.69836	13.3741	0.708436	3.68192e-09	2.46875e-08
Os01g0165000	Transcription factor, Dehydration and salt stress tolerance (Os01t0165000-01);DRE binding protein 2. (Os01t0165000-02)	3.15197	6.29258	0.708322	8.45284e-07	4.07908e-06
Os07g0663800	Similar to Oxidoreductase, short chain dehydrogenase/reductase family protein, expressed. (Os07t0663800-01)	112.134	222.664	0.708171	9.01383e-07	4.33517e-06
Os07g0502200	Multi antimicrobial extrusion protein MatE family protein. (Os07t0502200-01)	33.2402	66.3416	0.707996	2.35852e-09	1.62521e-08
Os09g0297400	Similar to Phosphate/phosphoenolpyruvate translocator. (Os09t0297400-01)	4.50178	8.95552	0.70738	9.2787e-05	0.000314326
Os07g0640000	Similar to PRMT3 (PROTEIN ARGININE METHYLTRANSFERASE 3); methyltransferase/ zinc ion binding. (Os07t0640000-01)	4.94543	9.85726	0.706407	2.37871e-06	1.06719e-05
Os01g0763750	Exo70 exocyst complex subunit family protein. (Os01t0763750-01);Exo70 exocyst complex subunit family protein. (Os01t0763750-02)	11.5224	22.9424	0.706271	0.000894056	0.0024901
Os05g0155100	Similar to 60S ribosomal protein L18. (Os05t0155100-01)	76.7754	152.874	0.706028	1.47774e-15	1.98788e-14
Os06g0703500	Similar to SBP-domain protein 5 (Fragment). (Os06t0703500-01);Similar to SBP-domain protein 5 (Fragment). (Os06t0703500-02);Similar to Squamosa promoter-binding-like protein 12. (Os06t0703500-03)	1.38552	2.77498	0.705936	0.000315567	0.000965546
Os03g0719700	Similar to Phytochrome A. (Os03t0719700-01)	1.33815	2.66384	0.705882	0.000791328	0.0022293
Os08g0102100	Nicastrin family protein. (Os08t0102100-01)	31.0095	61.6965	0.705571	7.30289e-16	1.0208e-14
Os03g0213200	Hypothetical conserved gene. (Os03t0213200-01)	2.3188	4.60771	0.705455	0.0100105	0.0215623
Os05g0172300	Domain of unknown function DUF632 domain containing protein. (Os05t0172300-01)	0.837593	1.67079	0.705446	0.00144166	0.00381707
Os11g0462950	Hypothetical protein. (Os11t0462950-00)	2.73127	5.43615	0.704575	0.00103916	0.00284621
Os12g0634800	Protein of unknown function NUC189, C-terminal domain containing protein. (Os12t0634800-01)	1.51713	3.02383	0.704242	0.00627704	0.0142596
Os05g0495600	Similar to autoinhibited calcium ATPase. (Os05t0495600-00)	10.467	20.8195	0.70414	4.57118e-08	2.63569e-07
Os01g0571000	Mitochondrial carrier protein domain containing protein. (Os01t0571000-01);Similar to Grave disease carrier protein. (Os01t0571000-02)	2.32855	4.63091	0.704057	0.00124881	0.00334987
Os12g0190000	Similar to VTC2. (Os12t0190000-01);Similar to VTC2. (Os12t0190000-02)	94.6537	188.576	0.703471	1.46355e-09	1.0381e-08
Os05g0557000	Similar to 60S ribosomal protein L37a. (Os05t0557000-01)	47.128	93.5985	0.703344	4.7612e-11	4.02789e-10
Os06g0602500	Serine/threonine protein kinase-related domain containing protein. (Os06t0602500-01)	3.76299	7.46948	0.702602	3.69992e-06	1.6115e-05
[truncated: 4,000 more rows]

## Sheet: S2b High Fe (inf vs mock)
Table S2b. Genes regulated by M. oryzae infection in leaves of High-Fe plants
RAP DB Locus	Description	Avararage fpmk (n=2)		logFC	PValue	FDR
		mock High Fe	inf High Fe
Os04g0104900	Similar to 0-methyltransferase (EC 2.1.1.6) (Fragment). (Os04t0104900-01)	0	59.7355	13.3835	0	0
Os02g0570900	Similar to Ent-copalyl diphosphate synthase 2. (Os02t0570900-00)	0.0217128	257.542	12.9436	0	0
Os02g0571100	Terpenoid synthase domain containing protein. (Os02t0571100-01)	0.0717466	325.871	11.8163	0	0
Os11g0264000	Cupredoxin domain containing protein. (Os11t0264000-00)	0	11.6324	11.5517	2.68421e-124	1.80763e-122
Os07g0218700	Cytochrome P450 family protein. (Os07t0218700-01)	0.0117737	38.5918	11.0933	1.29721e-49	2.24259e-48
Os07g0218200	Similar to terpene synthase 7. (Os07t0218200-00)	0	9.09071	11.0531	2.98963e-82	1.05987e-80
Os07g0663700	Similar to Oxidoreductase, short chain dehydrogenase/reductase family protein, expressed. (Os07t0663700-01)	0.0542043	126.957	10.8853	0	0
Os04g0122200	Similar to OSIGBa0137A06.2 protein. (Os04t0122200-00)	0.0155833	35.5942	10.7829	0	0
Os07g0451300	Cytochrome P450 family protein. (Os07t0451300-01)	0	7.32203	10.7212	6.7068e-74	2.06004e-72
Os12g0555100	Similar to Probenazole-inducible protein PBZ1. (Os12t0555100-01)	0	12.0236	10.5445	7.10035e-82	2.50066e-80
Os07g0677500	Similar to Peroxidase precursor (EC 1.11.1.7). (Os07t0677500-00)	0.0165469	32.129	10.3769	1.84795e-260	3.81316e-258
Os02g0570400	Similar to Ent-kaurene synthase 1A. (Os02t0570400-01)	0.112488	162.983	10.2714	0	0
Os07g0416900	Similar to Omega-6 fatty acid desaturase, endoplasmic reticulum isozyme 2 (EC 1.14.19.-). (Os07t0416900-01)	0.0160832	27.7548	10.2276	1.17499e-235	2.19901e-233
Os02g0569400	Cytochrome P450 family protein. (Os02t0569400-01);Similar to Cyt-P450 monooxygenase. (Os02t0569400-02)	0.011637	20.992	10.2181	2.89243e-162	2.87369e-160
Os11g0641500	Cupredoxin domain containing protein. (Os11t0641500-01)	0.115056	155.063	10.1604	0	0
Os09g0551400	Similar to S-locus receptor-like kinase RLK14. (Os09t0551400-00)	0.00830295	13.9344	10.1128	6.48375e-218	1.08704e-215
Os01g0721200	Similar to cDNA clone:J013002N02, full insert sequence. (Os01t0721200-00)	0	4.54149	9.95827	8.48195e-54	1.63493e-52
Os02g0572050	Similar to Ent-cassa-12,15-diene synthase. (Os02t0572050-00)	0	11.7241	9.87685	3.33411e-55	6.68276e-54
Os07g0417200	Similar to Delta 12 oleic acid desaturase FAD2. (Os07t0417200-01)	0.0498177	59.5784	9.85336	0	0
Os02g0569000	Cytochrome P450 family protein. (Os02t0569000-01)	0	3.74868	9.80215	1.07207e-48	1.80681e-47
Os06g0170100	Similar to WAK80 - OsWAK receptor-like protein kinase. (Os06t0170100-00)	0	2.74164	9.79942	1.82341e-51	3.30865e-50
Os10g0346300	Cupredoxin domain containing protein. (Os10t0346300-01)	0	2.70303	9.78616	2.0503e-48	3.40552e-47
Os07g0190000	Similar to 1-deoxy-D-xylulose 5-phosphate synthase 2 precursor. (Os07t0190000-01)	0.0518704	51.0502	9.6616	0	0
Os11g0549300	Similar to Protein kinase domain containing protein, expressed. (Os11t0549300-00)	0	4.43441	9.59021	5.39092e-37	6.23326e-36
Os10g0439800	Similar to H0813E03.1 protein. (Os10t0439800-00)	0.0138469	15.4445	9.57316	2.94879e-158	2.80833e-156
Os12g0190400	Similar to NifS-like protein. (Os12t0190400-00)	0	3.31813	9.47509	4.99678e-44	7.29131e-43
Os12g0202700	Similar to N-methyltransferase. (Os12t0202700-00)	0	4.64691	9.47062	2.70313e-42	3.75383e-41
Os01g0237500	NmrA-like family protein. (Os01t0237500-01)	0.0750412	61.7378	9.28507	3.04902e-246	5.98464e-244
Os01g0237750	Hypothetical conserved gene. (Os01t0237750-00)	0.059587	50.6854	9.18924	4.39721e-136	3.50362e-134
Os02g0577300	Similar to predicted protein. (Os02t0577300-00)	0	2.19449	9.17967	3.27992e-33	3.3454e-32
Os02g0570700	Cytochrome P450 family protein. (Os02t0570700-01)	0.327462	219.343	9.17301	0	0
Os01g0382000	Similar to Pathogenesis-related protein PRB1-2 precursor. (Os01t0382000-01)	4.89834	3122.55	9.10848	4.2164e-155	3.92271e-153
Os06g0313440	SAM dependent carboxyl methyltransferase domain containing protein. (Os06t0313440-00)	0.10648	67.6433	8.95939	1.19175e-266	2.52385e-264
Os12g0217800	Hypothetical gene. (Os12t0217800-01)	0.0601805	39.3607	8.94091	5.56396e-149	4.94762e-147
Os04g0179700	Syn-pimara-7,15-diene synthase. (Os04t0179700-01)	0.0780726	42.012	8.82202	0	0
Os04g0179200	Similar to Stem secoisolariciresinol dehydrogenase (Fragment). (Os04t0179200-01)	0.0166453	10.3205	8.66465	4.463e-77	1.44241e-75
Os03g0195100	Putative aminotransferase, Disease resistance response against infection with rice blast fungus (Os03t0195100-01)	0.0641934	31.8122	8.62632	7.37557e-268	1.60419e-265
Os08g0331800	Conserved hypothetical protein. (Os08t0331800-01)	0.267535	111.535	8.43207	0	0
Os11g0514400	Similar to BRASSINOSTEROID INSENSITIVE 1-associated receptor kinase 1. (Os11t0514400-00)	0.23567	94.9827	8.39016	0	0
Os04g0179100	Similar to OSIGBa0109M01.2 protein. (Os04t0179100-01)	0.0432915	22.0877	8.38282	4.87925e-71	1.4099e-69
Os07g0129200	Pathogenesis-related 1a protein, Regulation of abiotic stress responses (Os07t0129200-01)	0.204385	78.0444	8.30218	2.70336e-266	5.65073e-264
Os12g0555500	Probenazole-inducible protein PBZ1. (Os12t0555500-01)	5.58631	1969.26	8.25446	0	0
Os06g0569500	Ent-kaurene oxidase, Diterpenoid phytoalexin biosynthesis (Os06t0569500-01)	0.473954	154.805	8.13467	0	0
Os07g0489000	Plant lipid transfer protein/Par allergen family protein. (Os07t0489000-01)	0.0263325	11.2119	8.11657	1.27528e-59	2.85873e-58
Os12g0555300	Similar to Pathogenesis-related protein PR-10a. (Os12t0555300-00)	0.945188	284.514	8.00198	0	0
Os04g0178300	Similar to Isoform 3 of Syn-copalyl diphosphate synthase. (Os04t0178300-01);Similar to Syn-copalyl diphosphate synthase. (Os04t0178300-02)	1.13363	332.607	7.98391	0	0
Os06g0587100	Conserved hypothetical protein. (Os06t0587100-00)	0.0621335	21.4226	7.90307	8.54049e-61	1.96933e-59
Os10g0361000	Lipoxygenase, LH2 domain containing protein. (Os10t0361000-01)	0.115442	33.3961	7.87293	8.4928e-168	8.70647e-166
Os04g0653700	Conserved hypothetical protein. (Os04t0653700-01)	0.0347829	11.3978	7.85168	1.17024e-54	2.30822e-53
Os10g0360800	Protein kinase, catalytic domain domain containing protein. (Os10t0360800-00)	0.0129038	3.82081	7.77977	3.81473e-92	1.63728e-90
Os12g0221400	Similar to cDNA clone:001-112-B09, full insert sequence. (Os12t0221400-01)	0.144303	37.3802	7.72953	2.52421e-192	3.35762e-190
Os12g0199800	Similar to Cyt-P450 monooxygenase. (Os12t0199800-01)	0.07607	18.7546	7.67266	2.75762e-133	2.07401e-131
Os04g0581100	2OG-Fe(II) oxygenase domain containing protein. (Os04t0581100-01)	0.235759	53.2331	7.57956	2.78191e-285	6.58454e-283
Os02g0269600	Similar to Subtilase. (Os02t0269600-00)	0.311623	69.6083	7.57567	0	0
Os12g0491800	Similar to Ent-kaurene synthase 1A. (Os12t0491800-01)	0.411986	90.4861	7.56015	0	0
Os04g0597600	TGF-beta receptor, type I/II extracellular region family protein. (Os04t0597600-01)	0.0145595	3.56422	7.51901	1.07888e-40	1.40717e-39
Os01g0850550	Similar to Laccase-6. (Os01t0850550-00)	0.0605904	13.5379	7.51488	1.02669e-128	7.27953e-127
Os06g0568600	Similar to Ent-kaurene oxidase 1 (Fragment). (Os06t0568600-01)	0.0596261	13.0155	7.4785	2.28829e-158	2.19226e-156
Os03g0335200	Similar to WRKY1 (WRKY transcription factor 17). (Os03t0335200-01)	0.0580997	12.6929	7.44547	8.54129e-106	4.43458e-104
Os04g0180400	Similar to Cytochrome P450 99A2. (Os04t0180400-01)	0.268168	54.5564	7.42788	0	3.81752e-308
Os04g0178400	Similar to Cytochrome P450 CYP99A1 (EC 1.14.-.-) (Fragment). (Os04t0178400-01)	0.0477391	10.084	7.38385	8.18203e-93	3.56883e-91
Os12g0555200	Similar to Probenazole-inducible protein PBZ1. (Os12t0555200-01)	3.11236	563.816	7.2879	0	0
Os01g0196300	Basic helix-loop-helix (bHLH) transcription factor, Diterpenoid phytoalexin factor, Biosynthesis of diterpenoid phytoalexins, Stress response (Os01t0196300-01)	0.0489978	9.58206	7.28527	4.53122e-99	2.18353e-97
Os12g0218100	Similar to cDNA, clone: J065028F04, full insert sequence. (Os12t0218100-01)	0.0363481	7.92075	7.23124	6.13661e-41	8.05618e-40
Os08g0140300	Aromatic L-amino acid decarboxylase (AADC), Senescence-induced serotonin biosynthesis (Os08t0140300-01)	0.172839	29.0715	7.15632	0	1.63698e-307
Os08g0167800	Similar to Sesquiterpene synthase. (Os08t0167800-01)	0.939791	138.264	6.97753	0	0
Os11g0690066	Serine/threonine protein kinase domain containing protein. (Os11t0690066-00)	0.110241	16.2561	6.96783	1.6084e-156	1.52277e-154
Os11g0514500	Sorghum bicolor leucine-rich repeat-containing extracellular glycoprotein precursor. (Os11t0514500-01)	0.58292	84.3839	6.95853	0	0
Os08g0230800	Hypothetical conserved gene. (Os08t0230800-01)	0.0159525	2.5762	6.9484	6.87879e-55	1.3618e-53
Os09g0358100	Hypothetical conserved gene. (Os09t0358100-00)	0.102385	15.5628	6.90813	1.04808e-72	3.14131e-71
Os12g0434400	Similar to predicted protein. (Os12t0434400-00)	0.0919959	13.1663	6.8918	4.1275e-149	3.69067e-147
Os01g0342750	Hypothetical conserved gene. (Os01t0342750-01)	0.0831607	11.891	6.88731	6.59767e-142	5.61849e-140
Os07g0687400	Similar to VQ motif family protein, expressed. (Os07t0687400-00)	0.201482	28.4908	6.87272	8.44704e-128	5.8855e-126
Os07g0664000	Similar to Oxidoreductase, short chain dehydrogenase/reductase family protein, expressed. (Os07t0664000-00)	0.0718415	10.3318	6.83175	7.92101e-69	2.17187e-67
Os04g0581000	Similar to Flavanone 3-hydroxylase (Fragment). (Os04t0581000-01)	0.315962	41.7212	6.81518	0	0
Os08g0168000	Similar to Sesquiterpene synthase. (Os08t0168000-01)	0.144355	18.2769	6.70942	5.09065e-120	3.25135e-118
Os10g0570200	Similar to RIR1b protein precursor. (Os10t0570200-01)	6.09387	739.662	6.70735	0	0
Os12g0555000	Similar to Probenazole-inducible protein PBZ1. (Os12t0555000-01)	3.87805	442.924	6.62225	1.00847e-74	3.15784e-73
Os11g0702400	Zinc finger, C2H2-type domain containing protein. (Os11t0702400-01)	0.065296	8.2559	6.59893	4.84721e-44	7.07948e-43
Os01g0795200	Similar to Subtilase. (Os01t0795200-01)	1.74314	192.454	6.57653	0	0
Os07g0598000	Similar to NADPH HC toxin reductase (Fragment). (Os07t0598000-01);Similar to NADPH HC toxin reductase (Fragment). (Os07t0598000-02)	0.0843343	9.44573	6.562	6.91175e-50	1.20395e-48
Os06g0583900	Similar to Pectate lyase homolog (EC 4.2.2.2) (Fragment). (Os06t0583900-01)	0.0202792	2.42316	6.49207	1.67238e-41	2.25246e-40
Os12g0471100	Similar to ATPase 2. (Os12t0471100-01)	0.0472751	5.21183	6.47013	3.89582e-64	9.63183e-63
Os01g0522400	Armadillo-like helical domain containing protein. (Os01t0522400-00)	0.104172	10.7908	6.43487	1.33332e-129	9.7103e-128
Os07g0129300	Similar to PR1a protein. (Os07t0129300-00)	3.67832	368.18	6.43263	0	0
Os12g0458100	Transferase family protein. (Os12t0458100-01)	0.0350072	3.70694	6.34528	5.64959e-45	8.5061e-44
Os12g0247700	Similar to Jasmonate-induced protein. (Os12t0247700-01)	0.159962	15.1161	6.32538	1.04202e-83	3.79442e-82
Os02g0571900	Cytochrome P450 family protein. (Os02t0571900-01)	0.15573	14.3177	6.25622	1.0237e-133	7.77191e-132
Os12g0628600	Similar to Thaumatin-like pathogenesis-related protein 3 precursor. (Os12t0628600-01)	20.4971	1799.65	6.24291	3.27703e-153	3.01393e-151
Os09g0255400	Similar to Indole-3-glycerol phosphate synthase, chloroplast precursor (EC 4.1.1.48) (IGPS). (Os09t0255400-01);Similar to indole-3-glycerol phosphate synthase. (Os09t0255400-02)	1.01637	86.3505	6.19095	2.74598e-49	4.68184e-48
Os07g0526400	Polyketide synthase, type III domain containing protein. (Os07t0526400-01)	0.0527042	4.71737	6.14261	6.48046e-37	7.48765e-36
Os04g0664600	Similar to H1005F08.3 protein. (Os04t0664600-00)	0.42877	34.546	6.09932	1.98125e-247	3.93682e-245
Os08g0331000	Conserved hypothetical protein. (Os08t0331000-01)	3.58038	280.152	6.06861	0	0
Os10g0111400	Similar to Protein kinase domain containing protein, expressed. (Os10t0111400-00)	0.0478855	3.84962	6.04303	2.51963e-62	5.99017e-61
Os02g0626600	Similar to Phenylalanine ammonia-lyase. (Os02t0626600-00)	0.0496912	4.02958	6.02645	1.16465e-57	2.48937e-56
Os11g0112200	Similar to Cationic peroxidase 1 precursor (EC 1.11.1.7) (PNPC1). (Os11t0112200-01)	0.0744982	5.99077	6.00417	7.54362e-51	1.35055e-49
Os11g0474800	Similar to Isoform 2 of Stemar-13-ene synthase. (Os11t0474800-01)	1.51249	107.532	5.93393	0	0
Os02g0695200	Similar to P-type R2R3 Myb protein (Fragment). (Os02t0695200-01);Similar to P-type R2R3 Myb protein (Fragment). (Os02t0695200-02)	0.0515626	3.98708	5.93085	3.27058e-43	4.66667e-42
Os04g0288100	Similar to Auxin-binding protein ABP20. (Os04t0288100-00)	1.46322	102.985	5.91413	0	0
Os11g0474900	Similar to Stemar-13-ene synthase. (Os11t0474900-00)	2.01753	137.994	5.87845	0	0
Os05g0278500	Transferase family protein. (Os05t0278500-01)	0.632432	42.2343	5.83106	0	0
Os09g0298100	Similar to predicted protein. (Os09t0298100-00)	0.0758546	5.16	5.81029	2.82665e-69	7.87109e-68
Os02g0650900	Similar to Glutamate dehydrogenase 2 (EC 1.4.1.3) (GDH 2). (Os02t0650900-01)	0.0459456	3.27493	5.80477	2.51706e-34	2.64612e-33
Os11g0666200	Similar to Protein kinase domain containing protein. (Os11t0666200-00)	0.277563	18.2994	5.79962	7.37834e-176	8.13386e-174
Os12g0215950	Similar to Leucine Rich Repeat family protein, expressed. (Os12t0215950-01)	0.090656	5.78509	5.76529	4.89773e-124	3.24399e-122
Os06g0493100	Conserved hypothetical protein. (Os06t0493100-01)	5.33431	324.509	5.71199	0	0
Os06g0549900	FAD linked oxidase, N-terminal domain containing protein. (Os06t0549900-01)	0.0541261	3.47677	5.68273	2.03117e-45	3.09873e-44
Os02g0572000	Hypothetical protein. (Os02t0572000-01)	0.0702215	4.28072	5.62916	2.77438e-47	4.45645e-46
Os11g0116300	Chalcone isomerase domain containing protein. (Os11t0116300-01)	3.14266	180.968	5.62834	0	0
Os06g0346300	Similar to ACX4 (ACYL-COA OXIDASE 4); acyl-CoA oxidase/ oxidoreductase. (Os06t0346300-00)	0.088402	5.40438	5.59799	3.3598e-39	4.16611e-38
Os02g0569900	Cytochrome P450 family protein. (Os02t0569900-01)	0.843438	47.0246	5.5824	3.62268e-254	7.28837e-252
Os01g0871000	Similar to S-domain class receptor-like kinase3. (Os01t0871000-00)	0.0859594	5.01008	5.57956	2.04647e-64	5.08301e-63
Os01g0561600	Cytochrome P450 family protein. (Os01t0561600-01)	0.0438224	2.63388	5.53947	3.4913e-32	3.44739e-31
Os08g0441500	Similar to Cinnamoyl-CoA reductase. (Os08t0441500-01);Similar to cinnamoyl CoA reductase. (Os08t0441500-02)	0.487737	26.5603	5.53111	1.60395e-206	2.48227e-204
Os01g0794800	Similar to Subtilase. (Os01t0794800-01);Similar to Subtilase. (Os01t0794800-02)	0.343048	18.11	5.505	2.21774e-182	2.56795e-180
Os12g0636400	Similar to Epoxide hydrolase 2. (Os12t0636400-01)	0.407145	21.2964	5.47106	1.20621e-125	8.29653e-124
Os07g0539100	Glycoside hydrolase, family 17 protein. (Os07t0539100-01);Glycoside hydrolase, family 17 protein. (Os07t0539100-02)	0.798462	40.6187	5.45781	0	0
Os01g0723600	Ribose-phosphate pyrophosphokinase 3 (EC 2.7.6.1) (Phosphoribosyl pyrophosphate synthetase 3). (Os01t0723600-01)	1.56582	79.0692	5.43782	0	0
Os06g0671300	Cytochrome P450 family protein. (Os06t0671300-01)	0.0670054	3.71331	5.41796	1.62964e-32	1.62812e-31
Os07g0569800	Similar to protein kinase. (Os07t0569800-01)	0.054541	2.90234	5.40203	3.44786e-37	4.02125e-36
Os12g0431100	ATPase, AAA-type, core domain containing protein. (Os12t0431100-01)	3.86752	186.303	5.37452	0	0
Os07g0283050	Concanavalin A-like lectin/glucanase, subgroup domain containing protein. (Os07t0283050-00)	0.208515	9.88501	5.33316	7.85243e-118	4.86096e-116
Os01g0108500	Protein of unknown function DUF3778 domain containing protein. (Os01t0108500-00)	0.537204	25.3345	5.32501	9.19976e-169	9.49168e-167
Os01g0668901	Protein kinase, catalytic domain domain containing protein. (Os01t0668901-00)	0.209864	9.44216	5.24325	1.81377e-129	1.30909e-127
Os01g0389200	Protein of unknown function DUF679 family protein. (Os01t0389200-01)	0.11197	4.93709	5.20637	6.7214e-36	7.49176e-35
Os01g0197700	Similar to Cytokinin dehydrogenase 2. (Os01t0197700-01)	0.139344	6.00499	5.19885	4.47406e-81	1.5486e-79
Os11g0475000	Hypothetical protein. (Os11t0475000-01)	0.307981	12.8423	5.17656	3.61145e-207	5.64332e-205
Os06g0128800	C2 calcium/lipid-binding domain, CaLB domain containing protein. (Os06t0128800-01)	0.111883	4.85948	5.16267	4.7935e-35	5.18839e-34
Os03g0797500	Similar to Indole-3-glycerol phosphate lyase (Fragment). (Os03t0797500-01)	0.183694	7.94328	5.15722	2.91497e-41	3.87739e-40
Os05g0322900	WRKY transcription factor, Benzothiadiazole (BTH)-inducible blast resistance (Os05t0322900-01);Similar to WRKY transcription factor 45. (Os05t0322900-02);Similar to WRKY transcription factor 45. (Os05t0322900-03)	3.29871	134.6	5.1363	0	0
Os09g0417600	WRKY transcription factor, Transcriptional repressor, Pathogen defense (Os09t0417600-01);WRKY transcription factor 76. (Os09t0417600-02);Splicing variant of OsWRKY76, Pathogen defense (Os09t0417600-03);Splicing variant of OsWRKY76, Pathogen defense (Os09t0417600-04)	0.684267	27.8953	5.12314	2.65458e-171	2.79252e-169
Os11g0582000	Hypothetical conserved gene. (Os11t0582000-00)	0.876546	34.496	5.069	1.00678e-130	7.39911e-129
Os06g0579100	Conserved hypothetical protein. (Os06t0579100-01)	4.03057	156.43	5.06441	0	0
Os06g0649000	PAMP (pathogen-associated molecular pattern)-responsive transrepressor, Defense response (Os06t0649000-01)	0.362805	14.2301	5.04401	5.45099e-91	2.29669e-89
Os07g0605400	Similar to EGG APPARATUS-1 protein (ZmEA1). (Os07t0605400-01);Similar to EGG APPARATUS-1 protein (ZmEA1). (Os07t0605400-02)	0.817776	31.9893	5.04289	2.85364e-104	1.46272e-102
Os08g0331900	Similar to Leucine Rich Repeat family protein, expressed. (Os08t0331900-01)	0.451656	17.2802	5.02035	2.35013e-106	1.24836e-104
Os02g0627100	Similar to Phenylalanine ammonia-lyase (EC 4.3.1.5). (Os02t0627100-01)	0.425036	16.2259	5.0182	1.65506e-180	1.84988e-178
Os07g0482900	Similar to Cytochrome P450. (Os07t0482900-00)	0.795434	28.8571	4.964	4.85192e-190	6.24733e-188
Os01g0816100	Similar to NAC domain protein. (Os01t0816100-01)	1.3011	46.4641	4.93103	2.88132e-232	5.26986e-230
Os07g0654450	Hypothetical conserved gene. (Os07t0654450-00)	0.529773	18.9381	4.92013	5.05406e-63	1.22692e-61
Os02g0649800	Similar to Cytochrome B5 homolog (Fragment). (Os02t0649800-01)	2.21015	77.2584	4.90805	5.48577e-269	1.2263e-266
Os08g0140500	Similar to Tryptophan decarboxylase (EC 4.1.1.28). (Os08t0140500-00)	0.338515	12.0274	4.89801	3.40519e-81	1.18886e-79
Os01g0297200	ATPase, AAA-type, core domain containing protein. (Os01t0297200-01)	0.216259	7.54815	4.89014	5.49144e-71	1.58396e-69
Os01g0795000	Subtilase. (Os01t0795000-01)	1.00463	34.343	4.88267	0	0
Os03g0326200	Similar to aminophospholipid ATPase. (Os03t0326200-01);Similar to aminophospholipid ATPase. (Os03t0326200-02)	0.0947073	3.26243	4.87878	1.04816e-81	3.66741e-80
Os07g0522500	Similar to PDR6 ABC transporter. (Os07t0522500-01)	13.9882	473.916	4.87055	0	0
Os11g0600600	Hypothetical conserved gene. (Os11t0600600-01)	0.136686	4.80593	4.83899	2.74146e-34	2.87827e-33
Os05g0576600	Conserved hypothetical protein. (Os05t0576600-01)	1.4315	47.3542	4.81457	5.69288e-186	6.88924e-184
Os02g0282000	NB-ARC domain containing protein. (Os02t0282000-01)	0.604955	19.7233	4.81037	0	0
Os04g0172400	Transferase family protein. (Os04t0172400-01)	0.103865	3.53807	4.80126	1.56317e-33	1.60249e-32
Os05g0571200	Similar to WRKY transcription factor 19. (Os05t0571200-01)	0.167666	5.5466	4.7905	9.46088e-38	1.12296e-36
Os04g0633300	Similar to H0613A10.4 protein. (Os04t0633300-00)	0.491116	15.8008	4.78818	2.13479e-198	3.04066e-196
Os01g0609200	Similar to Pleiotropic drug resistance protein 3. (Os01t0609200-00)	0.0485719	1.56333	4.78179	9.29843e-44	1.35193e-42
Os01g0940700	Similar to Glucan endo-1,3-beta-glucosidase GII precursor (EC 3.2.1.39) ((1->3)- beta-glucan endohydrolase GII) ((1->3)-beta-glucanase isoenzyme GII) (Beta-1,3-endoglucanase GII). (Os01t0940700-01);Similar to Beta 1,3-glucanase. (Os01t0940700-02)	24.8522	789.476	4.77568	6.52042e-11	2.43438e-10
Os07g0518100	Cytochrome P450 family protein. (Os07t0518100-01)	0.187294	6.17197	4.7749	3.31456e-50	5.79239e-49
Os10g0542900	Similar to chitinase. (Os10t0542900-01)	4.67467	147.215	4.75952	1.22619e-186	1.52989e-184
Os10g0558750	Similar to Oxidoreductase, 2OG-Fe oxygenase family protein, expressed. (Os10t0558750-01)	8.34793	252.72	4.70841	0	0
Os01g0930400	Potassium transporter, High-affinity K acquisition, Root-to-shoot K transport, K-regulated salt tolerance (Os01t0930400-01)	1.41324	42.4441	4.69445	0	0
Os07g0564500	Pyridine nucleotide-disulphide oxidoreductase, NAD-binding region domain containing protein. (Os07t0564500-01)	0.119981	3.75563	4.68788	2.88882e-41	3.84578e-40
Os06g0586000	Conserved hypothetical protein. (Os06t0586000-01)	5.11096	152.765	4.68001	7.54646e-303	1.99115e-300
Os11g0664800	Hypothetical conserved gene. (Os11t0664800-00)	0.444454	13.2987	4.65968	7.04829e-74	2.1567e-72
Os07g0117900	NB-ARC domain containing protein. (Os07t0117900-00)	0.107669	3.21788	4.64013	5.30602e-35	5.72389e-34
Os01g0795400	Similar to Subtilase. (Os01t0795400-01)	0.422834	12.1583	4.63844	1.24737e-173	1.35651e-171
Os11g0117400	Similar to WRKY DNA binding domain containing protein, expressed. (Os11t0117400-00)	0.597953	17.6813	4.63532	6.78923e-78	2.22397e-76
Os12g0448900	Fatty acid alpha-dioxygenase family, Enzyme that oxygenates fatty acids into 2R-hydroperoxides (Os12t0448900-01)	2.5921	74.2551	4.62808	4.21168e-229	7.53189e-227
Os07g0631700	EF-Hand type domain containing protein. (Os07t0631700-01)	0.929993	27.1234	4.62739	4.42727e-116	2.68894e-114
Os05g0492200	NB-ARC domain containing protein. (Os05t0492200-01)	0.0460242	1.38213	4.62303	1.07864e-33	1.11215e-32
Os01g0584900	WRKY transcription factor 28-like (WRKY5) (WRKY transcription factor 77). (Os01t0584900-01)	1.32169	37.6076	4.61141	1.46244e-178	1.6233e-176
Os03g0594100	Cytochrome P450 family protein. (Os03t0594100-01)	0.119712	3.48349	4.59181	6.72534e-41	8.80752e-40
Os09g0417800	WRKY transcription factor, Transcriptional repressor, Pathogen defense (Os09t0417800-01);Splicing variant of OsWRKY62, Pathogen defense (Os09t0417800-02)	1.20676	33.6428	4.57311	8.93246e-183	1.0418e-180
Os10g0543500	Six-bladed beta-propeller, TolB-like domain containing protein. (Os10t0543500-01)	3.16545	87.0352	4.56849	0	0
Os12g0552800	Conserved hypothetical protein. (Os12t0552800-01)	1.37832	37.2715	4.5411	5.84359e-267	1.25403e-264
Os06g0322400	Similar to H1005F08.15 protein. (Os06t0322400-00)	0.135597	3.92336	4.51085	2.30456e-22	1.55097e-21
Os02g0232900	Similar to NOD26-like membrane integral protein ZmNIP1-1. (Os02t0232900-01)	0.455741	12.1989	4.51075	1.70908e-91	7.23883e-90
Os01g0796000	Conserved hypothetical protein. (Os01t0796000-01)	0.489298	13.4137	4.50114	4.97346e-33	5.03762e-32
Os04g0121300	Similar to OSIGBa0115D20.4 protein. (Os04t0121300-00)	0.389906	10.2371	4.49747	1.87542e-119	1.18838e-117
Os02g0699000	Tonoplast localized low-affinity nitrate transporter, Nitrate accumulation and homeostasis (Os02t0699000-01)	0.474949	12.4397	4.4933	2.90979e-129	2.09076e-127
Os09g0544000	Transferase family protein. (Os09t0544000-01)	0.11448	3.06643	4.49243	2.53733e-37	2.9809e-36
Os04g0373400	Similar to MATE efflux family protein, expressed. (Os04t0373400-01)	0.5892	15.492	4.48868	1.11069e-154	1.02739e-152
Os03g0196400	Similar to UPF0497 membrane protein 12. (Os03t0196400-01)	0.314979	8.31001	4.45363	1.38113e-45	2.11707e-44
Os12g0556200	Calmodulin binding protein-like family protein. (Os12t0556200-01);Non-protein coding transcript. (Os12t0556200-02)	1.78633	45.3916	4.45161	0	0
Os04g0288500	Protein kinase, catalytic domain domain containing protein. (Os04t0288500-01)	0.436023	10.9832	4.43481	1.4574e-141	1.22811e-139
Os11g0587600	Similar to PDR-like ABC transporter. (Os11t0587600-01)	0.837585	20.991	4.43008	0	0
Os01g0136700	Conserved hypothetical protein. (Os01t0136700-01)	0.0659908	1.61504	4.41888	1.05963e-36	1.21214e-35
Os10g0491400	Conserved hypothetical protein. (Os10t0491400-01)	4.5709	112.783	4.40892	2.85494e-287	6.96215e-285
Os01g0699600	Serine/threonine protein kinase domain containing protein. (Os01t0699600-01)	0.178786	4.63269	4.40511	4.23434e-32	4.16066e-31
Os04g0634700	Similar to Diacylglycerol kinase. (Os04t0634700-01)	0.882217	21.293	4.36417	1.52518e-165	1.55365e-163
Os06g0200250	Hypothetical conserved gene. (Os06t0200250-01)	0.395278	9.42509	4.34203	2.96798e-55	5.95632e-54
Os08g0509100	Similar to Lipoxygenase, chloroplast precursor (EC 1.13.11.12). (Os08t0509100-01);Similar to Lipoxygenase. (Os08t0509100-02)	2.56351	60.2419	4.33933	6.2908e-181	7.13032e-179
Os07g0116900	Conserved hypothetical protein. (Os07t0116900-01)	0.216827	5.15255	4.33896	1.05723e-83	3.8411e-82
Os02g0614966	Leucine-rich repeat domain containing protein. (Os02t0614966-00)	2.57401	59.8637	4.32176	0	0
Os03g0300400	Pathogen-related protein (JIOsPR10). (Os03t0300400-01)	1.64602	38.3601	4.30901	1.27265e-112	7.26361e-111
Os11g0161133	Similar to NB-ARC domain containing protein. (Os11t0161133-00)	0.265025	6.07521	4.29594	6.95729e-52	1.27247e-50
Os02g0327500	Protein of unknown function DUF266, plant family protein. (Os02t0327500-01)	0.405659	9.43315	4.2937	1.72085e-69	4.80852e-68
Os09g0570100	Protein kinase, catalytic domain domain containing protein. (Os09t0570100-01);Hypothetical conserved gene. (Os09t0570100-02)	1.55024	35.0055	4.28209	9.98458e-222	1.74676e-219
Os09g0129500	Conserved hypothetical protein. (Os09t0129500-01)	3.08654	69.9382	4.27673	2.71796e-202	3.97688e-200
Os01g0106400	Similar to Isoflavone reductase homolog IRL (EC 1.3.1.-). (Os01t0106400-01)	0.695695	15.512	4.26865	1.50215e-98	7.15297e-97
Os05g0550800	Serine/threonine protein kinase domain containing protein. (Os05t0550800-01)	0.378315	8.56283	4.25528	6.83863e-75	2.14976e-73
Os02g0121700	Terpenoid synthase domain containing protein. (Os02t0121700-01)	0.166393	3.80637	4.25271	2.87102e-43	4.10382e-42
Os10g0512400	Coniferaldehyde 5-hydroxylase, Lignin biosynthesis (Os10t0512400-01)	0.983182	21.7836	4.24331	1.07921e-184	1.29626e-182
Os02g0570500	Similar to Cytochrome P450 family protein, expressed. (Os02t0570500-01)	0.247966	5.55561	4.24082	2.20579e-52	4.1043e-51
Os01g0597600	Amino acid transporter, transmembrane domain containing protein. (Os01t0597600-01)	0.238627	5.40948	4.23131	3.52241e-41	4.66995e-40
Os03g0661600	Similar to Alpha-amylase/trypsin inhibitor (Antifungal protein). (Os03t0661600-01)	0.208887	4.80717	4.23075	9.51133e-31	8.81317e-30
Os02g0582800	Conserved hypothetical protein. (Os02t0582800-01)	0.415424	9.03258	4.22832	1.40776e-48	2.3676e-47
Os07g0122100	Protein of unknown function DUF1719, Oryza sativa family protein. (Os07t0122100-01)	0.342501	7.5862	4.22744	3.74074e-71	1.08481e-69
Os06g0600400	Cytochrome P450 family protein. (Os06t0600400-01)	0.188436	4.16412	4.2188	3.30594e-50	5.78359e-49
Os05g0427400	Similar to Phenylalanine ammonia-lyase. (Os05t0427400-00)	0.991008	21.5548	4.21415	1.98086e-151	1.79112e-149
Os10g0558700	Similar to Oxidoreductase, 2OG-Fe oxygenase family protein, expressed. (Os10t0558700-01);2OG-Fe(II) oxygenase domain containing protein. (Os10t0558700-02);Similar to Oxidoreductase, 2OG-Fe oxygenase family protein, expressed. (Os10t0558700-03)	7.64956	163.196	4.20521	0	0
Os03g0803500	Similar to Prolyl 4-hydroxylase alpha-1 subunit-like protein. (Os03t0803500-01)	0.400762	8.67691	4.19769	2.24149e-53	4.27449e-52
Os01g0508500	Conserved hypothetical protein. (Os01t0508500-01)	1.39364	29.4655	4.19102	1.56603e-112	8.87508e-111
Os10g0416500	Similar to Chitinase 1 precursor (EC 3.2.1.14) (Tulip bulb chitinase-1) (TBC-1). (Os10t0416500-04)	7.22117	152.144	4.18199	6.20879e-88	2.46742e-86
Os03g0236200	Similar to Glutamate decarboxylase isozyme 3 (EC 4.1.1.15). (Os03t0236200-01)	0.168806	3.70892	4.18026	1.47367e-36	1.6786e-35
Os01g0609900	Similar to Pleiotropic drug resistance protein 4. (Os01t0609900-01);Similar to PDR-like ABC transporter (PDR4 ABC transporter). (Os01t0609900-02)	4.30517	88.6315	4.15242	0	0
Os04g0184100	Similar to OSIGBa0140C02.7 protein. (Os04t0184100-01)	1.82624	37.1443	4.12392	2.43648e-232	4.5075e-230
Os03g0319000	Similar to VQ motif family protein, expressed. (Os03t0319000-01)	1.01246	20.7458	4.11621	3.87965e-69	1.07475e-67
Os04g0491100	NB-ARC domain containing protein. (Os04t0491100-01)	0.154179	3.15311	4.09495	9.11268e-41	1.19049e-39
Os06g0586150	Protein kinase, catalytic domain domain containing protein. (Os06t0586150-00)	0.237483	4.68289	4.0841	7.8044e-85	2.9212e-83
Os01g0642700	S-locus glycoprotein domain containing protein. (Os01t0642700-00)	0.244165	4.78194	4.0629	1.35414e-35	1.49588e-34
Os11g0558900	Leucine-rich repeat, N-terminal domain containing protein. (Os11t0558900-01)	0.119865	2.30647	4.06073	1.0648e-37	1.26107e-36
Os01g0787000	Similar to Peroxidase (EC 1.11.1.7). (Os01t0787000-01);Similar to peroxidase 56. (Os01t0787000-02)	0.154322	3.115	4.05851	2.70266e-34	2.83938e-33
Os03g0197200	Similar to Sorbitol transporter. (Os03t0197200-01)	0.47974	9.49278	4.0564	1.46287e-44	2.17404e-43
Os11g0668650	Calmodulin binding protein-like family protein. (Os11t0668650-01)	0.440534	8.51478	4.0481	1.04281e-72	3.13135e-71
Os11g0687100	von Willebrand factor, type A domain containing protein. (Os11t0687100-01)	0.0816289	1.68204	4.0436	2.30164e-22	1.54999e-21
Os02g0187800	Cinnamyl-alcohol dehydrogenase, Lignin biosynthesis, Monolignol biosynthesis (Os02t0187800-01);Similar to Cinnamyl alcohol dehydrogenase 1a. (Os02t0187800-02)	2.23664	43.0878	4.04302	3.23484e-198	4.52737e-196
Os07g0532800	Peptidase A1 domain containing protein. (Os07t0532800-00)	0.800461	15.2771	4.02715	1.28458e-98	6.13512e-97
Os11g0548600	Similar to LysM domain containing protein. (Os11t0548600-00)	0.765619	14.3642	3.98072	7.87325e-49	1.33109e-47
Os03g0221200	Similar to Homocysteine S-methyltransferase 1 (EC 2.1.1.10) (S- methylmethionine:homocysteine methyltransferase 1) (SMM:Hcy S- methyltransferase 1) (ZmHMT-1). (Os03t0221200-01)	0.498768	9.23274	3.97765	9.77232e-74	2.97889e-72
Os07g0541000	Similar to Receptor protein kinase. (Os07t0541000-01)	0.099581	1.92156	3.97486	7.12297e-26	5.52236e-25
Os02g0624300	R2R3-type MYB transcription factor, Negative regulation of cold tolerance (Os02t0624300-01)	0.494618	9.14203	3.94986	3.97433e-41	5.26043e-40
Os09g0551000	Protein kinase, catalytic domain domain containing protein. (Os09t0551000-00)	0.268232	4.89408	3.94858	6.80374e-60	1.53156e-58
Os01g0916000	Conserved hypothetical protein. (Os01t0916000-01)	0.19695	3.57528	3.93058	5.06235e-30	4.58775e-29
Os02g0270200	Similar to Subtilase. (Os02t0270200-01)	0.267679	4.83607	3.93019	8.57446e-55	1.69332e-53
Os08g0395700	Conserved hypothetical protein. (Os08t0395700-01)	4.14553	73.1278	3.92389	4.45474e-298	1.15644e-295
Os04g0464100	Heavy metal transport/detoxification protein domain containing protein. (Os04t0464100-01)	1.27328	21.966	3.8916	1.82658e-85	6.93368e-84
Os06g0230100	Similar to Cellulose synthase-like A1. (Os06t0230100-00)	0.57768	9.9409	3.87812	9.401e-87	3.63724e-85
Os07g0283125	Similar to lectin-like receptor kinase 7. (Os07t0283125-00)	0.433398	7.55447	3.87666	1.33679e-54	2.63027e-53
Os10g0538200	Peptidase aspartic, catalytic domain containing protein. (Os10t0538200-01)	0.303097	5.33759	3.87578	1.39692e-37	1.64835e-36
Os01g0695800	Similar to MDR-like ABC transporter. (Os01t0695800-01)	2.38021	40.264	3.85098	5.04444e-134	3.8662e-132
Os01g0793800	Conserved hypothetical protein. (Os01t0793800-01)	0.447471	7.75757	3.83971	2.70077e-26	2.13187e-25
Os04g0340100	Hypothetical conserved gene. (Os04t0340100-00)	0.342478	5.98162	3.83713	6.73018e-24	4.81005e-23
Os10g0535800	Protein of unknown function Cys-rich domain containing protein. (Os10t0535800-01)	3.22641	52.1755	3.79925	4.85273e-204	7.16557e-202
Os06g0323100	Similar to H1005F08.18 protein. (Os06t0323100-01)	2.02882	32.6572	3.79206	3.98625e-113	2.30787e-111
Os05g0530400	Heat stress transcription factor Spl7 (Heat shock transcription factor) (Heat shock factor RHSF10). (Os05t0530400-01)	1.69485	27.1153	3.79135	4.41402e-209	6.96507e-207
Os12g0222900	Leucine-rich repeat, N-terminal domain containing protein. (Os12t0222900-01)	0.554476	8.83902	3.79023	1.82626e-118	1.14372e-116
Os08g0157500	Caffeic acid O-methyltransferase, Flavonoid 3'-O-methyltransferase, Melatonin biosynthesis, Tricin biosynthesis (Os08t0157500-01);Similar to Quercetin 3-O-methyltransferase 1. (Os08t0157500-02)	12.151	194.88	3.78989	1.2752e-268	2.81156e-266
Os12g0635700	Similar to GNS1/SUR4 membrane protein. (Os12t0635700-01)	0.274434	4.419	3.77472	5.98561e-30	5.40923e-29
Os08g0137800	Cupredoxin domain containing protein. (Os08t0137800-01)	0.78096	12.5566	3.77233	1.73693e-49	2.98673e-48
Os01g0627900	Similar to Cytochrome P450. (Os01t0627900-01)	0.324553	5.21753	3.76402	4.51801e-51	8.12484e-50
Os02g0562600	Similar to Seven trans-membrane protein (Fragment). (Os02t0562600-01)	1.23396	19.4956	3.76385	4.61301e-226	8.15894e-224
Os12g0268000	Similar to Cytochrome P450 71A1 (EC 1.14.-.-) (CYPLXXIA1) (ARP-2). (Os12t0268000-01)	1.9913	31.2466	3.7628	1.98147e-48	3.29801e-47
Os03g0663500	Similar to Osmotin precursor. (Os03t0663500-00)	12.3996	193.393	3.75024	7.90959e-236	1.4977e-233
Os04g0316200	Protein of unknown function DUF26 domain containing protein. (Os04t0316200-01)	2.99463	46.2652	3.72915	5.9696e-107	3.2134e-105
Os08g0457400	Similar to Avr9/Cf-9 induced kinase 1. (Os08t0457400-01)	0.708512	10.9478	3.7283	4.47906e-95	2.00809e-93
Os04g0209200	Similar to MRP-like ABC transporter. (Os04t0209200-01)	1.26076	19.2186	3.71545	2.4559e-237	4.70569e-235
Os10g0534700	Protein of unknown function DUF604 family protein. (Os10t0534700-01)	0.241337	3.74264	3.70896	3.17635e-40	4.07682e-39
Os03g0802500	ATPase, AAA-type, core domain containing protein. (Os03t0802500-01)	3.61083	54.7913	3.70668	7.35181e-277	1.69039e-274
Os10g0536400	Similar to Oxidoreductase, 2OG-Fe oxygenase family protein, expressed. (Os10t0536400-01)	27.7422	417.587	3.6997	1.32553e-191	1.74872e-189
Os12g0486900	Similar to Protein kinase domain containing protein, expressed. (Os12t0486900-01)	0.215921	3.39355	3.6969	1.12962e-26	9.09064e-26
Os04g0556400	Similar to UDP-glycosyltransferase UGT93B9. (Os04t0556400-01)	0.602864	9.14143	3.69213	1.56319e-89	6.36949e-88
Os08g0433400	Hypothetical conserved gene. (Os08t0433400-01)	0.185845	2.79823	3.6748	6.05254e-28	5.1003e-27
Os07g0685500	Alpha/beta hydrolase family protein. (Os07t0685500-01)	0.395103	5.95273	3.65934	2.77121e-41	3.69227e-40
Os04g0227500	DSBA oxidoreductase family protein. (Os04t0227500-01)	3.46357	50.614	3.6551	1.09746e-210	1.80241e-208
Os08g0185900	Conserved hypothetical protein. (Os08t0185900-01)	0.403157	5.8489	3.63027	5.87559e-27	4.79066e-26
Os11g0106100	Similar to Myb-like DNA-binding domain, SHAQKYF class family protein, expressed. (Os11t0106100-00)	1.78919	25.6947	3.62803	5.24198e-131	3.87017e-129
Os09g0456800	Similar to Heat stress transcription factor Spl7 (Heat shock transcription factor) (Heat shock factor RHSF10). (Os09t0456800-01)	1.2037	17.0081	3.61218	2.21766e-116	1.35201e-114
Os01g0714600	Similar to cDNA clone:J023088C01, full insert sequence. (Os01t0714600-01)	1.6228	23.2371	3.6071	5.69006e-92	2.43568e-90
Os09g0375000	Enolase (EC 4.2.1.11) (Fragment). (Os09t0375000-01)	0.178908	2.56474	3.60531	7.82928e-28	6.55631e-27
Os03g0401300	Sucrose synthase 2 (EC 2.4.1.13) (Sucrose-UDP glucosyltransferase 2). (Os03t0401300-01);Similar to Sucrose synthase 1. (Os03t0401300-02);Similar to Sucrose synthase metabolism (Fragment). (Os03t0401300-03)	2.38758	33.6623	3.60145	5.78519e-273	1.31144e-270
Os04g0339800	Similar to predicted protein. (Os04t0339800-00)	1.37093	18.8268	3.56602	6.80807e-39	8.36457e-38
Os09g0365900	Apoplastic protein, Induction of cell death in ozone stress (Os09t0365900-01)	0.203246	2.88587	3.56475	8.14957e-29	7.10164e-28
Os09g0571200	C2 domain containing protein. (Os09t0571200-01)	3.08722	42.6977	3.5631	7.73704e-104	3.95326e-102
Os01g0778800	Peptidase M16, core domain containing protein. (Os01t0778800-01)	5.26091	71.7561	3.55604	0	0
Os01g0721300	Similar to cDNA clone:J013002N02, full insert sequence. (Os01t0721300-00)	0.270577	3.76153	3.55086	6.54156e-30	5.90833e-29
Os05g0545400	Serine/threonine protein kinase domain containing protein. (Os05t0545400-01)	0.204023	2.90867	3.53088	1.4597e-14	6.79408e-14
Os04g0647900	Leucine-rich repeat, N-terminal domain containing protein. (Os04t0647900-01)	0.372045	4.95007	3.52883	1.39203e-68	3.79742e-67
Os01g0879200	Plant disease resistance response protein domain containing protein. (Os01t0879200-01)	0.528232	7.15721	3.52723	3.84613e-32	3.78614e-31
Os03g0179400	Drought-inducible receptor-like cytoplasmic kinase, Drought tolerance, Regulator of grain yield (Os03t0179400-01)	1.38862	18.3312	3.52366	8.10941e-106	4.23769e-104
Os01g0138400	Serine/threonine protein kinase domain containing protein. (Os01t0138400-01)	0.531085	7.08058	3.5235	5.85457e-71	1.68568e-69
Os12g0547600	Calmodulin binding protein-like domain containing protein. (Os12t0547600-01);Hypothetical conserved gene. (Os12t0547600-02)	10.6229	141.539	3.52309	0	0
Os01g0713200	Similar to Beta-glucanase. (Os01t0713200-01)	17.8752	238.169	3.52273	5.18564e-205	7.87386e-203
Os07g0416600	Similar to OSIGBa0092G14.1 protein. (Os07t0416600-00)	2.35488	31.4559	3.52153	1.78182e-41	2.39186e-40
Os09g0438000	Similar to RbohAOsp (Fragment). (Os09t0438000-01);Similar to Respiratory burst oxidase-like protein E. (Os09t0438000-02)	0.522613	6.93026	3.52132	4.67072e-116	2.82613e-114
Os09g0569800	Serine/threonine protein kinase-related domain containing protein. (Os09t0569800-00)	0.856156	11.452	3.51901	1.62421e-120	1.04567e-118
Os04g0371100	Similar to OSIGBa0134J07.7 protein. (Os04t0371100-00)	0.191204	2.5455	3.51028	1.27803e-31	1.23099e-30
Os12g0130200	Similar to D-mannose binding lectin family protein, expressed. (Os12t0130200-00)	0.441032	5.82993	3.50295	4.23419e-56	8.69252e-55
Os02g0726700	Helix-loop-helix DNA-binding domain containing protein. (Os02t0726700-01)	0.912801	12.1696	3.49434	4.09794e-49	6.95009e-48
Os02g0807800	Hypothetical conserved gene. (Os02t0807800-01)	0.692455	9.02353	3.48253	1.53666e-83	5.55786e-82
Os02g0720600	Peptidase A1 domain containing protein. (Os02t0720600-01)	1.71752	22.3316	3.47814	2.5002e-137	2.03236e-135
Os02g0209300	Hypothetical conserved gene. (Os02t0209300-01)	0.984154	12.7162	3.46963	2.01893e-36	2.28674e-35
Os02g0154000	Protein kinase, core domain containing protein. (Os02t0154000-00)	0.263931	3.42344	3.4571	1.29771e-44	1.93037e-43
Os11g0156600	Similar to H0622F05.7 protein. (Os11t0156600-00)	3.5231	44.7562	3.45457	1.01709e-75	3.22244e-74
Os08g0540900	Conserved hypothetical protein. (Os08t0540900-01)	1.17974	14.9237	3.43937	1.38319e-36	1.57666e-35
Os12g0222300	Conserved hypothetical protein. (Os12t0222300-01)	16.4255	206.265	3.43255	1.4966e-220	2.56253e-218
Os07g0528200	Conserved hypothetical protein. (Os07t0528200-00)	1.02805	12.8482	3.43118	3.57627e-65	9.05032e-64
Os11g0228600	Similar to NB-ARC domain containing protein, expressed. (Os11t0228600-01)	1.89319	23.6144	3.41644	1.11989e-102	5.65035e-101
Os08g0320400	Similar to Indole-3-glycerol phosphate synthase-like. (Os08t0320400-01)	5.50322	66.7893	3.38738	9.47972e-255	1.93134e-252
Os03g0682100	Similar to nitrate and chloride transporter. (Os03t0682100-00)	1.0216	12.4269	3.38046	1.26846e-96	5.88355e-95
Os12g0105600	Similar to Phosphate starvation regulator protein (Regulatory protein of P- starvation acclimation response Psr1). (Os12t0105600-01)	2.22248	26.5566	3.37495	1.30808e-135	1.027e-133
Os01g0108400	Helix-loop-helix DNA-binding domain containing protein. (Os01t0108400-00)	7.33839	88.2624	3.37262	3.08661e-198	4.35781e-196
Os07g0131500	Similar to lectin-like receptor kinase 7. (Os07t0131500-00)	0.728113	8.81413	3.37198	8.13796e-72	2.39452e-70
Os08g0470200	Similar to Nectarin III. (Os08t0470200-01);Similar to carbonic anhydrase. (Os08t0470200-02)	0.734937	8.91794	3.3663	6.04915e-42	8.25793e-41
Os07g0217600	CytochromeP450 monooxygenase, Diterpenoid phytoalexin biosynthesis, Bacterial blight resistance (Os07t0217600-01)	15.5119	184.959	3.36262	0	0
Os05g0537100	WRKY transcription factor 10. (Os05t0537100-00)	2.99445	35.9377	3.3584	7.71263e-107	4.13783e-105
Os06g0294600	Cytochrome P450 family protein. (Os06t0294600-02)	6.46598	76.949	3.35742	1.49626e-280	3.49018e-278
Os11g0199801	Conserved hypothetical protein. (Os11t0199801-00)	2.01677	23.8159	3.356	3.17081e-109	1.73585e-107
Os07g0538300	Hypothetical conserved gene. (Os07t0538300-01)	0.744786	8.68057	3.33686	1.85751e-85	7.03451e-84
Os04g0406600	Prephenate dehydratase domain containing protein. (Os04t0406600-01)	1.38617	16.0802	3.3191	6.89901e-14	3.08615e-13
Os10g0559500	2OG-Fe(II) oxygenase domain containing protein. (Os10t0559500-01);2OG-Fe(II) oxygenase domain containing protein. (Os10t0559500-02)	0.410218	4.81974	3.31229	4.11882e-44	6.02659e-43
Os12g0170800	Similar to Citrate binding protein precursor. (Os12t0170800-01)	1.4935	17.064	3.30795	1.27548e-69	3.58269e-68
Os01g0821600	WRKY transcription factor 48-like protein (WRKY transcription factor 21). (Os01t0821600-01)	0.519905	6.06901	3.3053	4.89862e-40	6.22775e-39
Os01g0575200	Helix-loop-helix DNA-binding domain containing protein. (Os01t0575200-01)	0.981442	11.223	3.29837	2.60121e-90	1.07903e-88
Os12g0258700	Cupredoxin domain containing protein. (Os12t0258700-01)	0.505388	5.67145	3.27828	0.000104899	0.000231949
Os09g0517100	NB-ARC domain containing protein. (Os09t0517100-01);Hypothetical conserved gene. (Os09t0517100-02)	0.731691	8.17216	3.27564	1.52386e-129	1.1048e-127
Os01g0615050	Proteinase inhibitor I13, potato inhibitor I family protein. (Os01t0615050-00)	11.7197	131.268	3.27354	1.19474e-220	2.06768e-218
Os09g0341600	Cyclin-like F-box domain containing protein. (Os09t0341600-01)	0.272451	3.16504	3.26646	8.01714e-18	4.42965e-17
Os03g0415200	Similar to MAP3K protein kinase-like protein. (Os03t0415200-01)	0.537107	6.05423	3.26383	3.79638e-42	5.22693e-41
Os04g0322100	Protein of unknown function DUF26 domain containing protein. (Os04t0322100-01)	2.6686	29.7507	3.26367	5.62681e-125	3.83744e-123
Os10g0569600	Similar to RIR1b protein precursor. (Os10t0569600-00)	3.48049	39.6969	3.2627	4.15599e-36	4.65488e-35
Os01g0337500	Similar to H+-pyrophosphatase (Fragment). (Os01t0337500-00)	0.320353	3.64941	3.25713	3.40859e-24	2.47234e-23
Os07g0614600	Transmembrane receptor, eukaryota domain containing protein. (Os07t0614600-01)	1.97289	21.8872	3.25016	1.1163e-143	9.65958e-142
Os01g0137950	Similar to predicted protein. (Os01t0137950-01)	16.1258	175.46	3.2322	0	0
Os01g0159800	Similar to DNA binding protein. (Os01t0159800-01)	1.19788	12.9664	3.2311	1.30551e-72	3.90561e-71
Os11g0592200	Similar to Chitin-binding allergen Bra r 2 (Fragments). (Os11t0592200-01)	1.86616	19.8831	3.22424	2.72766e-43	3.90932e-42
Os07g0677200	Peroxidase. (Os07t0677200-01);Similar to Peroxidase. (Os07t0677200-02)	42.789	460.554	3.21654	0	0
Os01g0291500	Transferase family protein. (Os01t0291500-01);Transferase family protein. (Os01t0291500-02)	0.578348	6.2934	3.21442	7.43228e-43	1.0484e-41
Os10g0537800	Peptidase aspartic, catalytic domain containing protein. (Os10t0537800-01)	1.4788	15.9423	3.20432	6.22118e-85	2.33948e-83
Os08g0448000	4-coumarate:coenzyme A ligase, Lignin biosynthesis, Defense against wounding (Os08t0448000-01)	2.73351	29.2692	3.19931	1.11272e-162	1.11933e-160
Os12g0158600	TB2/DP1 and HVA22 related protein family protein. (Os12t0158600-00)	0.818138	8.63125	3.19846	4.84637e-24	3.48692e-23
Os01g0609300	Similar to Pleiotropic drug resistance protein 3. (Os01t0609300-01);Hypothetical conserved gene. (Os01t0609300-02)	6.9804	74.0306	3.19393	2.21265e-290	5.47886e-288
Os06g0599200	Cytochrome P450 family protein. (Os06t0599200-01)	1.99743	21.3863	3.19317	1.09282e-101	5.4287e-100
Os06g0637400	Conserved hypothetical protein. (Os06t0637400-01)	0.348984	3.73624	3.19054	8.16924e-33	8.22288e-32
Os03g0772600	Similar to Lectin-like receptor kinase 7;2. (Os03t0772600-01)	13.2177	138.981	3.18286	0	0
Os10g0485800	Conserved hypothetical protein. (Os10t0485800-01)	0.35426	3.7379	3.17067	2.73212e-43	3.91223e-42
Os03g0718000	Similar to Anthranilate synthase beta chain. (Os03t0718000-01)	2.41552	25.0179	3.15038	4.5692e-102	2.28389e-100
Os06g0589600	Protein kinase, core domain containing protein. (Os06t0589600-01)	9.18594	94.8601	3.14916	1.90829e-191	2.49707e-189
Os04g0685400	Harpin-induced 1 domain containing protein. (Os04t0685400-01);Harpin-induced 1 domain containing protein. (Os04t0685400-02)	1.28307	13.3186	3.14865	1.06314e-71	3.11112e-70
Os01g0601625	Leucine rich repeat, N-terminal domain containing protein. (Os01t0601625-00)	0.888957	9.15227	3.1416	1.21078e-110	6.7665e-109
Os04g0578000	ACC synthase, Ethylene biosynthesis (Os04t0578000-01)	0.54778	5.70727	3.13603	8.98272e-35	9.60643e-34
Os08g0351300	Conserved hypothetical protein. (Os08t0351300-01)	13.6426	138.826	3.13493	5.25677e-141	4.40665e-139
Os06g0270200	Similar to Potassium transporter 24. (Os06t0270200-00)	1.19376	12.2087	3.13134	6.28056e-100	3.0632e-98
Os02g0626100	Similar to Phenylalanine ammonia-lyase. (Os02t0626100-01);Similar to Phenylalanine ammonia-lyase. (Os02t0626100-02);Similar to Phenylalanine ammonia-lyase. (Os02t0626100-03);Non-protein coding transcript. (Os02t0626100-04)	16.566	167.431	3.12571	5.12592e-303	1.37503e-300
Os03g0737300	HAD-superfamily phosphatase, subfamily IIIC domain containing protein. (Os03t0737300-01)	1.21047	12.3432	3.12286	5.17563e-39	6.37839e-38
Os05g0363500	Hypothetical conserved gene. (Os05t0363500-01)	0.553644	5.56955	3.11952	2.49659e-74	7.78733e-73
Os01g0134700	Calmodulin binding protein-like family protein. (Os01t0134700-01)	2.50112	25.2943	3.11463	1.06459e-83	3.85915e-82
Os04g0615200	Hypothetical protein. (Os04t0615200-01)	1.32832	13.4261	3.10974	4.51763e-35	4.89968e-34
Os06g0715700	Protein of unknown function DUF803 family protein. (Os06t0715700-01)	0.468495	4.7732	3.10857	2.76074e-30	2.52467e-29
Os12g0218300	Conserved hypothetical protein. (Os12t0218300-01)	1.39494	14.0039	3.10774	4.476e-37	5.19777e-36
Os07g0122000	Protein of unknown function DUF1719, Oryza sativa family protein. (Os07t0122000-01)	0.388374	3.82688	3.10225	2.17597e-30	1.99899e-29
Os06g0125800	Zinc finger, RING/FYVE/PHD-type domain containing protein. (Os06t0125800-01)	20.2876	200.592	3.09395	0	0
Os11g0665600	Helix-turn-helix, Fis-type domain containing protein. (Os11t0665600-00)	2.57118	25.3161	3.09251	1.73789e-66	4.5115e-65
Os08g0124500	Similar to Resistance protein candidate (Fragment). (Os08t0124500-01);Similar to Resistance protein candidate (Fragment). (Os08t0124500-02)	0.245738	2.51933	3.09109	7.50017e-24	5.34611e-23
Os02g0632800	Wall-associated kinase, Positive regulation of rice blast resistance (Os02t0632800-01)	1.93332	19.1098	3.09102	8.89509e-190	1.13624e-187
Os01g0186600	Conserved hypothetical protein. (Os01t0186600-01)	1.73403	17.2238	3.08682	2.99095e-60	6.79933e-59
Os04g0514600	Similar to NBS-LRR type disease resistance protein O2 (Fragment). (Os04t0514600-00)	0.951363	9.39728	3.07458	1.40807e-84	5.20987e-83
Os02g0654700	AP2/ERF family protein, Abiotic stress response (Os02t0654700-01)	0.789882	7.79895	3.06717	5.37256e-40	6.81413e-39
Os06g0200700	Hypothetical protein. (Os06t0200700-01)	0.287421	2.85683	3.06145	4.64027e-29	4.0767e-28
Os06g0591400	Conserved hypothetical protein. (Os06t0591400-01)	54.9021	529.186	3.05847	9.27035e-114	5.44549e-112
Os06g0129100	Short-chain dehydrogenase/reductase SDR family protein. (Os06t0129100-01)	10.9013	105.243	3.0554	3.82758e-243	7.42228e-241
Os10g0439924	Cytochrome P450 family protein. (Os10t0439924-01)	0.923494	8.97945	3.04972	1.24745e-58	2.73538e-57
Os04g0127500	Serine/threonine protein kinase-related domain containing protein. (Os04t0127500-01)	0.447359	4.30208	3.0475	7.46055e-37	8.58924e-36
Os07g0274700	HvB12D protein (B12Dg1 protein). (Os07t0274700-01)	8.85049	85.2282	3.04253	3.59445e-105	1.85425e-103
Os07g0686800	Similar to Serine/threonine protein kinase-like. (Os07t0686800-01)	0.430815	4.06361	3.04006	7.70755e-26	5.96696e-25
Os01g0699500	Serine/threonine protein kinase domain containing protein. (Os01t0699500-01)	0.58446	5.73589	3.03353	3.97541e-23	2.75438e-22
Os04g0517100	Similar to OSIGBa0145M07.4 protein. (Os04t0517100-01)	1.04659	9.99546	3.03279	1.69788e-66	4.41476e-65
Os11g0274700	Hypothetical conserved gene. (Os11t0274700-01)	0.97748	9.20086	3.03175	1.23232e-46	1.94453e-45
Os11g0133800	Similar to zinc finger (DHHC type) family protein. (Os11t0133800-00)	0.434671	4.24029	3.02948	1.1146e-25	8.57935e-25
Os11g0592000	Similar to Barwin. (Os11t0592000-01)	14.2292	133.86	3.02366	8.7216e-32	8.45628e-31
Os02g0151300	Similar to Cellulase (Fragment). (Os02t0151300-01)	0.728049	6.90481	3.01868	7.66088e-54	1.48199e-52
Os10g0569400	RIR1a protein precursor. (Os10t0569400-01)	61.1176	569.488	3.00893	0	0
Os07g0130400	Similar to Lectin-like receptor kinase 7;2. (Os07t0130400-01)	0.643851	6.01799	2.99459	4.45857e-52	8.22001e-51
Os04g0227200	Protein kinase, catalytic domain domain containing protein. (Os04t0227200-00)	1.39007	12.7464	2.99278	4.0191e-117	2.4596e-115
Os03g0815200	Similar to Methylenetetrahydrofolate reductase (EC 1.5.1.20). (Os03t0815200-01);Similar to Methylenetetrahydrofolate reductase. (Os03t0815200-02);Similar to Methylenetetrahydrofolate reductase. (Os03t0815200-03);Similar to Methylenetetrahydrofolate reductase (Fragment). (Os03t0815200-04)	21.9584	202.428	2.99245	7.8167e-298	1.99698e-295
Os08g0176200	Serine/threonine protein kinase-related domain containing protein. (Os08t0176200-01)	0.844177	7.89468	2.99184	2.82952e-45	4.30563e-44
Os03g0835900	Similar to Ferredoxin III, chloroplast precursor (Fd III). (Os03t0835900-01)	10.9395	100.497	2.98272	3.08e-145	2.6796e-143
Os04g0356600	Similar to OSIGBa0105P02.3 protein. (Os04t0356600-01)	1.99359	18.2207	2.97398	4.01658e-137	3.23234e-135
Os05g0492600	Similar to NBS-LRR type resistance protein (Fragment). (Os05t0492600-00)	0.322365	2.97715	2.97377	2.30264e-39	2.87741e-38
Os07g0541700	Similar to receptor-like serine-threonine protein kinase. (Os07t0541700-01)	1.18482	11.0634	2.97362	9.4494e-32	9.1509e-31
Os02g0626400	Phenylalanine ammonia-lyase (EC 4.3.1.5). (Os02t0626400-01);Similar to Phenylalanine ammonia-lyase. (Os02t0626400-02);Similar to Phenylalanine ammonia-lyase. (Os02t0626400-03)	8.74706	79.3592	2.96862	4.61115e-287	1.10771e-284
Os01g0137700	Conserved hypothetical protein. (Os01t0137700-01)	6.21598	56.1046	2.96769	1.57838e-186	1.95416e-184
Os03g0299200	Similar to Alcohol dehydrogenase (Fragment). (Os03t0299200-01)	2.00607	18.4445	2.96621	1.50596e-57	3.19768e-56
Os07g0534100	Protein kinase, catalytic domain domain containing protein. (Os07t0534100-00)	0.518796	4.71299	2.95759	7.26148e-28	6.09351e-27
Os07g0534300	Hypothetical conserved gene. (Os07t0534300-01)	0.665694	6.02189	2.95551	5.26633e-46	8.18161e-45
Os01g0954000	NADPH-dependent FMN reductase family protein. (Os01t0954000-01)	1.56932	14.3002	2.95208	8.51951e-40	1.07462e-38
Os08g0434632	Conserved hypothetical protein. (Os08t0434632-01)	0.591797	5.32732	2.94832	2.91593e-52	5.4069e-51
Os01g0175700	Boron (B) transporter (Os01t0175700-01)	2.84549	25.613	2.94797	2.2373e-121	1.45199e-119
Os04g0149400	Conserved hypothetical protein. (Os04t0149400-01)	10.5171	93.7524	2.9393	1.89027e-111	1.06378e-109
Os01g0639600	Protein of unknown function DUF1645 family protein. (Os01t0639600-01)	6.78065	59.8555	2.93657	1.66637e-184	1.98669e-182
Os07g0471300	Similar to Protein argonaute 18. (Os07t0471300-01)	2.13795	18.8691	2.92096	9.38036e-134	7.15531e-132
Os11g0198200	Conserved hypothetical protein. (Os11t0198200-01)	0.491341	4.39507	2.91979	2.83228e-25	2.14319e-24
Os08g0150700	Cyclin-like F-box domain containing protein. (Os08t0150700-01)	0.811404	7.20975	2.91722	1.50139e-32	1.50279e-31
Os08g0201500	Similar to SHR5-receptor-like kinase (Fragment). (Os08t0201500-01)	0.895816	7.79187	2.91468	2.37033e-27	1.95844e-26
Os03g0387300	Similar to VQ motif family protein, expressed. (Os03t0387300-01)	1.21696	10.7512	2.90623	1.20066e-32	1.20328e-31
Os03g0277600	Similar to (clone wusl1032) mRNA sequence. (Os03t0277600-01)	4.63312	40.4689	2.90604	3.79229e-128	2.67705e-126
Os07g0442900	Uncharacterised protein family UPF0497, trans-membrane plant subgroup domain containing protein. (Os07t0442900-01)	1.89993	16.685	2.90536	7.23152e-56	1.47517e-54
Os07g0680400	WRKY transcription factor, Drought tolerance (Os07t0680400-01)	3.17906	27.5791	2.90008	5.66677e-142	4.85141e-140
Os03g0326000	Phospholipid-transporting ATPase 1 (EC 3.6.3.1) (Aminophospholipid flippase 1). (Os03t0326000-01)	2.45499	20.989	2.89761	3.28265e-60	7.45193e-59
Os01g0130200	Hypothetical conserved gene. (Os01t0130200-00)	3.11836	27.5383	2.89396	2.62038e-31	2.49261e-30
Os04g0344100	Similar to OSIGBa0106G08.3 protein. (Os04t0344100-01)	0.270486	2.29083	2.89031	6.36993e-09	2.06327e-08
Os07g0539900	Similar to Beta-1,3-glucanase-like protein. (Os07t0539900-01)	25.8668	219.694	2.87452	1.43157e-99	6.96104e-98
Os01g0728300	Similar to Cytochrome P450 monooxygenase CYP72A5 (Fragment). (Os01t0728300-01)	6.50377	55.1512	2.86776	1.26534e-209	2.01639e-207
Os01g0735450	Hypothetical protein. (Os01t0735450-01)	0.532427	4.52596	2.8595	1.57328e-29	1.40365e-28
Os06g0225800	Shikimate kinase domain containing protein. (Os06t0225800-01)	1.11799	9.47379	2.85592	2.95527e-61	6.86365e-60
Os08g0507100	Cytochrome P450 family protein. (Os08t0507100-00)	0.921752	7.83723	2.85484	2.83029e-45	4.30563e-44
Os01g0176000	UDP-glucuronosyl/UDP-glucosyltransferase family protein. (Os01t0176000-01)	4.74819	39.7302	2.85184	1.28517e-183	1.52094e-181
Os11g0229500	Similar to NBS-LRR protein (Fragment). (Os11t0229500-01)	17.1112	141.945	2.84057	1.84389e-173	1.9785e-171
Os04g0202800	Similar to H0512B01.12 protein. (Os04t0202800-00)	0.715605	6.01419	2.83586	3.03011e-48	4.99689e-47
Os01g0670100	Serine/threonine protein kinase-related domain containing protein. (Os01t0670100-01)	0.724618	6.04804	2.83217	4.90897e-55	9.80271e-54
Os12g0556300	Calmodulin binding protein-like family protein. (Os12t0556300-01)	0.488487	4.09528	2.82825	7.18457e-31	6.7113e-30
Os11g0181800	Similar to Short-chain dehydrogenase Tic32. (Os11t0181800-01)	6.56789	53.8645	2.81915	7.03558e-181	7.91872e-179
Os11g0213000	Similar to Protein kinase domain containing protein, expressed. (Os11t0213000-01)	0.386786	3.18571	2.81656	1.07935e-31	1.04337e-30
Os01g0721400	NB-ARC domain containing protein. (Os01t0721400-01)	0.307667	2.56551	2.81496	2.89941e-20	1.78251e-19
Os08g0141400	Similar to mRNA, clone: RTFL01-03-I20. (Os08t0141400-01)	1.42571	11.7125	2.81019	9.60633e-78	3.12351e-76
Os08g0158200	FAD linked oxidase, N-terminal domain containing protein. (Os08t0158200-02)	2.35427	19.2683	2.80911	3.73449e-97	1.74222e-95
Os04g0678400	Zinc finger, Dof-type domain containing protein. (Os04t0678400-01)	0.900597	7.26074	2.80321	2.67027e-31	2.53408e-30
Os06g0109500	Similar to Beta-phosphoglucomutase. (Os06t0109500-01)	0.596784	4.729	2.7997	6.55453e-19	3.79752e-18
Os06g0676700	Similar to High pI alpha-glucosidase. (Os06t0676700-01);Similar to High pI alpha-glucosidase. (Os06t0676700-02);Similar to High pI alpha-glucosidase. (Os06t0676700-03)	0.298548	2.4207	2.78896	4.34462e-28	3.68811e-27
Os03g0795300	Similar to Extensin protein-like. (Os03t0795300-01)	1.28143	10.0741	2.7745	1.27621e-48	2.1486e-47
Os04g0121800	Hypothetical conserved gene. (Os04t0121800-01)	4.05049	31.6848	2.77026	1.41094e-43	2.04218e-42
Os09g0394300	Glycoside hydrolase, family 9 protein. (Os09t0394300-01)	1.06644	8.43688	2.76963	2.66987e-49	4.5569e-48
Os07g0585900	Hypothetical conserved gene. (Os07t0585900-00)	1.17749	9.19932	2.76765	1.73366e-36	1.96917e-35
Os03g0235000	Similar to Peroxidase. (Os03t0235000-01)	0.951762	7.48451	2.7638	6.80293e-28	5.71467e-27
Os11g0261900	Metallophosphoesterase domain containing protein. (Os11t0261900-01)	1.43714	11.4242	2.76196	2.32818e-54	4.54759e-53
Os09g0561500	Wall-associated kinase, Rice blast resistance (Os09t0561500-01)	0.21819	1.64967	2.75467	2.36409e-15	1.15129e-14
Os11g0661800	Concanavalin A-like lectin/glucanase domain containing protein. (Os11t0661800-01)	2.94528	23.0855	2.75377	8.79309e-119	5.52831e-117
Os01g0327400	Similar to Peroxidase (Fragment). (Os01t0327400-01)	7.48699	58.7177	2.7509	1.10059e-129	8.05182e-128
Os01g0663400	Similar to Aspartic proteinase oryzasin 1 precursor (EC 3.4.23.-). (Os01t0663400-01);Similar to aspartic proteinase oryzasin-1. (Os01t0663400-02)	1.98397	15.3715	2.74118	1.34535e-95	6.08244e-94
Os04g0468000	Similar to OSIGBa0128P10.7 protein. (Os04t0468000-01)	2.2647	17.5593	2.74075	2.80383e-124	1.88032e-122
Os09g0344500	Similar to O-methyltransferase ZRP4 (EC 2.1.1.-) (OMT). (Os09t0344500-01)	0.364814	2.71954	2.73962	3.63901e-14	1.65639e-13
Os02g0740600	Conserved hypothetical protein. (Os02t0740600-01)	1.5089	12.0034	2.73318	5.01377e-22	3.34009e-21
Os09g0394600	Endonuclease/exonuclease/phosphatase domain containing protein. (Os09t0394600-01)	1.10244	8.46366	2.73232	2.64697e-46	4.13221e-45
Os04g0447700	Similar to Polyketide reductase. (Os04t0447700-01)	1.25502	9.80467	2.73097	7.96161e-42	1.08137e-40
Os04g0399300	Similar to Nudix hydrolase 13, mitochondrial precursor (EC 3.6.1.-) (AtNUDT13). (Os04t0399300-01)	0.312024	2.53218	2.73023	3.89405e-15	1.87368e-14
Os07g0475400	Similar to Expansin-like protein A (Fragment). (Os07t0475400-01)	1.7587	13.6763	2.72913	4.69746e-56	9.63128e-55
Os12g0131400	Hypothetical conserved gene. (Os12t0131400-01)	0.745922	5.745	2.72838	6.44431e-29	5.62784e-28
Os10g0527800	Similar to Tau class GST protein 3. (Os10t0527800-01)	2.72722	21.087	2.72557	1.75476e-64	4.36519e-63
Os09g0412300	Similar to Calmodulin-like protein. (Os09t0412300-01)	3.50442	27.0442	2.72461	1.59109e-72	4.74233e-71
Os03g0407900	Similar to Serine/threonine protein kinase-like. (Os03t0407900-01)	4.20173	31.9446	2.72254	4.65791e-134	3.58704e-132
Os06g0226950	Fatty acid hydroxylase domain containing protein. (Os06t0226950-01)	1.20615	9.33545	2.7149	6.22079e-34	6.45687e-33
Os05g0553400	Similar to Myb-related transcription factor-like protein (MYB transcription factor). (Os05t0553400-01)	1.75824	13.5309	2.71456	8.31509e-51	1.48372e-49
Os04g0518400	Similar to Phenylalanine ammonia-lyase (Fragment). (Os04t0518400-01)	0.319087	2.47188	2.70844	9.41564e-24	6.67892e-23
Os03g0367101	Similar to cytochrome P450 flavonoid 3',5'-hydroxylase. (Os03t0367101-00)	0.937865	7.14026	2.70806	2.58344e-26	2.04126e-25
Os01g0597800	UDP-glucuronosyl/UDP-glucosyltransferase family protein. (Os01t0597800-01)	0.347859	2.73021	2.70357	6.40349e-19	3.71403e-18
Os01g0660300	Similar to Pyruvate kinase. (Os01t0660300-01)	1.29213	9.748	2.68963	9.95398e-47	1.57376e-45
Os01g0160100	Similar to Pyruvate decarboxylase isozyme 2 (EC 4.1.1.1) (PDC) (Fragment). (Os01t0160100-01)	1.79691	13.4697	2.68412	8.38886e-85	3.12543e-83
Os01g0248500	Similar to Pathogen-related protein. (Os01t0248500-01)	3.09439	23.1867	2.67625	2.41788e-67	6.44302e-66
Os11g0490900	Similar to WRKY transcription factor 72. (Os11t0490900-01)	8.05205	59.8191	2.67361	1.2983e-131	9.62955e-130
Os05g0149400	ACC oxidase, Ethylene biosynthesis (Os05t0149400-01)	13.8294	102.171	2.66918	1.69248e-194	2.28911e-192
Os01g0289600	Similar to WRKY transcription factor 28. (Os01t0289600-00)	8.31065	61.3544	2.66542	2.35933e-152	2.14539e-150
Os09g0547500	Lysine decarboxylase-like protein, Response to abiotic stresses (Os09t0547500-01)	4.77611	35.1314	2.65773	1.15108e-45	1.77288e-44
Os01g0805400	UDP-glucuronosyl/UDP-glucosyltransferase family protein. (Os01t0805400-01)	0.606251	4.47928	2.6492	2.85174e-27	2.35017e-26
Os11g0275000	Similar to Dienelactone hydrolase family. (Os11t0275000-00)	2.26578	16.3258	2.64909	4.2941e-42	5.89707e-41
Os08g0371200	Carotenoid oxygenase domain containing protein. (Os08t0371200-01)	6.2547	45.7575	2.64292	2.002e-75	6.3057e-74
Os07g0537900	Similar to SRK3 gene. (Os07t0537900-01);Hypothetical conserved gene. (Os07t0537900-02)	1.17674	8.53724	2.64255	2.57187e-61	5.98183e-60
Os03g0388500	Similar to Anther ethylene-upregulated protein ER1 (Fragment). (Os03t0388500-01)	14.3434	103.647	2.63854	1.66122e-217	2.75642e-215
Os11g0183900	Similar to Aspartic proteinase Asp1 precursor (EC 3.4.23.-) (OsAsp1) (Nucellin- like protein). (Os11t0183900-01);Similar to Nucellin-like aspartic protease (Fragment). (Os11t0183900-02)	8.39355	60.1718	2.63516	1.4159e-175	1.55027e-173
Os12g0127200	Harpin-induced 1 domain containing protein. (Os12t0127200-01)	0.50116	3.77916	2.63464	1.31427e-15	6.49665e-15
Os07g0611400	Protein kinase C-like, phorbol ester/diacylglycerol binding domain containing protein. (Os07t0611400-00)	6.06041	43.7228	2.63328	4.34859e-81	1.50842e-79
Os04g0600300	Homodimeric diiron-carboxylate protein, Cyanide-resistant respiration in mitochondria, Reactive oxygen species (ROS) scavenging (Os04t0600300-01)	0.484462	3.53204	2.6158	8.48872e-18	4.67417e-17
Os03g0142500	Zinc finger, RING/FYVE/PHD-type domain containing protein. (Os03t0142500-01)	0.340767	2.4695	2.6138	1.64642e-21	1.07328e-20
Os03g0159100	Similar to Protein kinase APK1B, chloroplast precursor (EC 2.7.1.-). (Os03t0159100-01)	9.63768	68.2657	2.61014	8.16035e-182	9.31495e-180
Os01g0628900	Cytochrome P450 family protein. (Os01t0628900-01)	0.698559	5.00544	2.6098	3.56937e-29	3.14617e-28
Os08g0555300	Nonaspanin (TM9SF) domain containing protein. (Os08t0555300-01)	0.389384	2.81134	2.60948	1.68602e-24	1.24195e-23
Os03g0285300	Conserved hypothetical protein. (Os03t0285300-01)	31.77	223.208	2.6034	1.12564e-197	1.56183e-195
Os04g0128700	Thioredoxin-like fold domain containing protein. (Os04t0128700-01)	0.583283	4.1087	2.60154	3.92587e-24	2.83986e-23
Os08g0202400	Disease resistance protein domain containing protein. (Os08t0202400-01)	1.72845	12.057	2.59848	2.72836e-101	1.34291e-99
Os09g0127300	NAD(P)-binding domain containing protein. (Os09t0127300-01)	1.54504	10.9469	2.59212	1.22162e-44	1.81887e-43
Os01g0118400	Similar to HGA6. (Os01t0118400-01)	1.55188	10.8402	2.58956	3.00295e-71	8.74005e-70
Os07g0550900	Similar to Receptor-like protein kinase 6. (Os07t0550900-01)	0.705671	4.99401	2.58542	1.08603e-33	1.11905e-32
Os05g0556300	Uncharacterised protein family UPF0089 domain containing protein. (Os05t0556300-01)	0.542555	3.82406	2.57524	2.93894e-25	2.21972e-24
Os07g0121000	Protein of unknown function DUF1719, Oryza sativa family protein. (Os07t0121000-01)	0.392314	2.78548	2.57449	1.16615e-19	6.9774e-19
Os04g0127100	Peptidase S8, subtilisin-related domain containing protein. (Os04t0127100-01)	26.5446	183.088	2.5743	8.32174e-31	7.75556e-30
Os03g0363100	Armadillo-like helical domain containing protein. (Os03t0363100-00)	0.326828	2.33339	2.57283	3.15199e-19	1.85489e-18
Os09g0517200	Hypothetical conserved gene. (Os09t0517200-00)	0.271697	1.92995	2.56829	6.49124e-19	3.76356e-18
Os06g0591200	Conserved hypothetical protein. (Os06t0591200-01)	40.3024	275.286	2.55879	8.53125e-126	5.89315e-124
Os07g0182100	Similar to Tryptophan synthase alpha chain. (Os07t0182100-01)	19.3034	131.607	2.55547	4.06487e-135	3.16058e-133
Os08g0356500	Protein of unknown function DUF247, plant family protein. (Os08t0356500-01)	2.51509	17.1323	2.55451	2.88306e-109	1.58372e-107
Os07g0622200	3-Deoxy-D-arabino-heptulosonate 7-phosphate synthase, Chorismate biosynthesis (Os07t0622200-01)	24.3075	163.83	2.54063	9.04797e-122	5.89583e-120
Os10g0552400	Zinc finger, RING/FYVE/PHD-type domain containing protein. (Os10t0552400-01)	2.31849	15.7655	2.54036	2.75952e-52	5.12869e-51
Os08g0447000	Similar to D-3-phosphoglycerate dehydrogenase. (Os08t0447000-01)	7.79449	52.5938	2.53986	9.46639e-79	3.14797e-77
Os07g0106200	Similar to Hexose transporter. (Os07t0106200-02);Similar to Monosaccharide transporter 3. (Os07t0106200-03)	23.1228	155.547	2.53768	1.76427e-189	2.23589e-187
Os01g0963000	Similar to Peroxidase BP 1 precursor. (Os01t0963000-01);Similar to Peroxidase BP 1 precursor. (Os01t0963000-04)	15.7903	106.08	2.53364	4.60651e-79	1.54141e-77
Os12g0639600	Similar to Hedgehog-interacting-like protein. (Os12t0639600-01);Six-bladed beta-propeller, TolB-like domain containing protein. (Os12t0639600-02)	7.16621	48.118	2.53358	4.6562e-210	7.56985e-208
Os03g0624300	Conserved hypothetical protein. (Os03t0624300-01)	3.50351	23.5481	2.53144	2.38142e-40	3.06877e-39
Os10g0134500	NB-ARC domain containing protein. (Os10t0134500-00)	1.62141	10.8667	2.52993	5.79713e-51	1.04019e-49
Os12g0556500	Calmodulin binding protein-like family protein. (Os12t0556500-01)	4.87023	32.4423	2.52698	3.10544e-155	2.90594e-153
Os07g0107300	Plant disease resistance response protein family protein. (Os07t0107300-01)	1.7607	11.8744	2.52479	3.23664e-35	3.53898e-34
Os07g0580900	Similar to GGDP synthase. (Os07t0580900-01);Similar to GGDP synthase. (Os07t0580900-02)	14.2174	94.6551	2.52216	1.33766e-112	7.60765e-111
Os01g0837000	Ankyrin repeat containing protein. (Os01t0837000-01)	2.80789	18.6349	2.51845	2.55296e-101	1.26043e-99
Os07g0597200	Protein kinase, core domain containing protein. (Os07t0597200-01);Protein kinase, core domain containing protein. (Os07t0597200-02)	1.25234	8.32727	2.51348	8.90811e-79	2.96845e-77
Os01g0841700	Similar to Isoform ERG1b of Elicitor-responsive protein 1. (Os01t0841700-01)	3.24695	21.7903	2.51327	2.11852e-42	2.95473e-41
Os01g0949750	Similar to Glutathione S-transferase GST 28 (Fragment). (Os01t0949750-00)	5.27344	35.077	2.5065	1.26445e-66	3.30377e-65
Os02g0582600	Heavy metal transport/detoxification protein domain containing protein. (Os02t0582600-01);Heavy metal transport/detoxification protein domain containing protein. (Os02t0582600-02)	4.59533	30.1086	2.50477	1.82276e-98	8.65409e-97
Os04g0524500	Oligopeptide transporter OPT superfamily protein. (Os04t0524500-01)	7.51683	49.212	2.50347	1.7414e-171	1.84394e-169
Os07g0108200	Similar to transparent testa 12 protein. (Os07t0108200-00)	0.707563	4.52848	2.49859	1.89763e-20	1.17878e-19
Os10g0497700	Similar to Phytochelatin synthetase. (Os10t0497700-01);Similar to COBRA-like protein 4. (Os10t0497700-02)	1.18428	7.74873	2.49126	5.07307e-38	6.04375e-37
Os03g0194100	C2 calcium-dependent membrane targeting domain containing protein. (Os03t0194100-01)	3.21754	20.8727	2.4855	1.69544e-86	6.5439e-85
Os02g0306401	Similar to Nicotianamine aminotransferase A. (Os02t0306401-00)	3.641	23.6115	2.48508	4.72328e-88	1.89107e-86
Os04g0401700	Potassium transporter, Potassium mediated growth, Salt tolerance (Os04t0401700-01);Similar to Isoform 2 of Potassium transporter 1. (Os04t0401700-02);Potassium transporter 1 (OsHAK1). Splice isoform 2. (Os04t0401700-03)	13.3224	86.2749	2.48315	7.78171e-50	1.35256e-48
Os11g0245200	Similar to leucine-rich repeat family protein / protein kinase family protein. (Os11t0245200-01)	0.79326	5.11572	2.48075	6.1344e-34	6.37399e-33
Os08g0374600	Similar to Receptor kinase-like protein. (Os08t0374600-00)	1.0586	7.14851	2.47626	4.13298e-14	1.87434e-13
Os04g0500700	Similar to Hydroxyanthranilate hydroxycinnamoyltransferase 3. (Os04t0500700-01);Similar to Hydroxyanthranilate hydroxycinnamoyltransferase 3. (Os04t0500700-02)	31.6435	203.934	2.47623	1.7768e-231	3.21321e-229
Os02g0241100	Protein kinase, core domain containing protein. (Os02t0241100-01)	2.454	15.8395	2.46669	5.68421e-88	2.26454e-86
Os04g0589400	Conserved hypothetical protein. (Os04t0589400-00)	1.87147	11.9875	2.46488	9.33416e-13	3.93075e-12
Os04g0227000	Leucine-rich repeat, N-terminal domain containing protein. (Os04t0227000-01)	2.76289	17.7175	2.46459	1.08316e-124	7.35592e-123
Os03g0194900	Uncharacterised conserved protein UCP037471 domain containing protein. (Os03t0194900-01);Similar to membrane protein. (Os03t0194900-02);Uncharacterised conserved protein UCP037471 domain containing protein. (Os03t0194900-03)	16.8881	108.034	2.46365	1.02041e-190	1.32447e-188
Os12g0131200	Similar to zinc finger (DHHC type) family protein. (Os12t0131200-00)	0.707829	4.55623	2.45922	2.08145e-24	1.52346e-23
Os11g0502700	Glycosyl transferase, family 31 domain containing protein. (Os11t0502700-01)	2.15202	13.6071	2.45346	3.9061e-40	4.99354e-39
Os06g0163000	Similar to Heat shock protein STI (Stress inducible protein) (GmSTI). (Os06t0163000-01);Hypothetical conserved gene. (Os06t0163000-02);Similar to Heat shock protein STI (Stress inducible protein) (GmSTI). (Os06t0163000-03)	2.05504	13.0341	2.44592	2.44295e-103	1.24035e-101
Os03g0326100	Phospholipid-transporting ATPase 1 (EC 3.6.3.1) (Aminophospholipid flippase 1). (Os03t0326100-01)	1.64829	10.2957	2.44204	5.80701e-72	1.71809e-70
Os03g0314500	WD40-like Beta Propeller domain containing protein. (Os03t0314500-01);Hypothetical conserved gene. (Os03t0314500-02)	1.27826	7.94738	2.44079	3.66547e-31	3.45813e-30
Os05g0522600	Leucine-rich repeat, plant specific containing protein. (Os05t0522600-01);Leucine-rich repeat domain containing protein. (Os05t0522600-02)	6.7683	42.3949	2.43702	1.55995e-204	2.34649e-202
Os04g0226600	Similar to OSIGBa0135L04.3 protein. (Os04t0226600-01)	3.40883	21.3751	2.43453	3.2489e-119	2.05063e-117
Os06g0133900	5-enolpyruvylshikimate-3-phosphate synthase (Os06t0133900-01)	11.8563	74.4043	2.4344	6.77759e-171	7.03776e-169
Os03g0838400	Ammonium transporter. (Os03t0838400-01);Similar to Ammonium transporter. (Os03t0838400-02)	3.00303	18.8519	2.43325	2.02932e-87	8.00536e-86
Os11g0210201	Conserved hypothetical protein. (Os11t0210201-00)	2.21119	13.9315	2.43027	2.26066e-23	1.57922e-22
Os09g0468300	Hypothetical conserved gene. (Os09t0468300-00)	0.762244	4.7873	2.42844	4.37785e-25	3.29413e-24
Os11g0175400	Plant neutral invertase family protein. (Os11t0175400-01)	2.93196	18.381	2.42595	2.67695e-93	1.17399e-91
Os07g0194800	Similar to galactosyltransferase/ transferase, transferring hexosyl groups. (Os07t0194800-01);Similar to Galactosyltransferase/ transferase, transferring hexosyl groups. (Os07t0194800-02)	1.21742	7.61007	2.42335	4.57358e-54	8.87959e-53
Os03g0750700	Six-bladed beta-propeller, TolB-like domain containing protein. (Os03t0750700-01)	9.8637	61.3729	2.42256	1.99441e-155	1.87719e-153
Os09g0467200	Similar to Glutathione S-transferase GST 23 (EC 2.5.1.18) (Fragment). (Os09t0467200-01)	74.9222	465.129	2.42206	1.03656e-196	1.41385e-194
Os04g0680400	Similar to H0901F07.3 protein. (Os04t0680400-01)	6.55652	40.5734	2.42071	9.63822e-150	8.66632e-148
Os03g0743500	Calcium-binding EF-hand domain containing protein. (Os03t0743500-01);Similar to Calmodulin 1 (Fragment). (Os03t0743500-02)	8.78184	54.5354	2.42036	1.61199e-173	1.74127e-171
Os03g0777000	Similar to NAC-domain containing protein 19 (ANAC019) (ANAC) (Abscicic-acid- responsive NAC). (Os03t0777000-01)	0.765164	4.66474	2.4142	7.7786e-22	5.14366e-21
Os02g0177600	4-coumarate:coenzyme A ligase, Lignin biosynthesis, Defense against wounding (Os02t0177600-01)	28.9974	178.934	2.41306	3.09036e-135	2.41453e-133
Os04g0369600	Similar to OSIGBa0107E14.3 protein. (Os04t0369600-00)	1.46838	9.0898	2.40777	8.11307e-32	7.88581e-31
Os05g0370700	Alpha/beta hydrolase family protein. (Os05t0370700-01)	0.950221	6.01248	2.40421	4.43178e-19	2.58534e-18
Os03g0122300	Similar to Flavanone 3-hydroxylase-like protein. (Os03t0122300-01);Similar to Oxidoreductase, 2OG-Fe oxygenase family protein, expressed. (Os03t0122300-02)	4.62313	28.3259	2.40383	1.19077e-112	6.82046e-111
Os04g0154800	Protein of unknown function DUF594 family protein. (Os04t0154800-01)	1.84375	11.4328	2.40275	1.43102e-52	2.67506e-51
Os07g0175600	Plant lipid transfer protein and hydrophobic protein, helical domain containing protein. (Os07t0175600-01)	2.34164	14.6468	2.40204	3.67581e-26	2.8916e-25
Os02g0703600	Similar to Abscisic acid 8'-hydroxylase 1. (Os02t0703600-01)	1.43753	8.84644	2.39921	1.41032e-57	3.00253e-56
Os04g0640600	Shikimate kinase. (Os04t0640600-01);Similar to OSIGBa0138H21-OSIGBa0138E01.13 protein. (Os04t0640600-02)	2.47745	15.0017	2.3959	9.72053e-82	3.40854e-80
Os01g0183000	Similar to GmCK3p (EC 2.7.1.32) (Fragment). (Os01t0183000-01)	1.41952	8.66111	2.3901	1.81779e-41	2.43812e-40
Os07g0251900	Leucine-rich repeat, N-terminal domain containing protein. (Os07t0251900-01)	0.41241	2.50093	2.39006	8.94108e-31	8.3039e-30
Os03g0321700	Similar to WRKY transcription factor 55. (Os03t0321700-01)	3.0379	18.3076	2.38881	3.71874e-42	5.12441e-41
Os09g0448200	Similar to High-affinity potassium transporter. (Os09t0448200-01);Similar to High-affinity potassium transporter. (Os09t0448200-02)	12.4847	75.7304	2.38744	2.58254e-204	3.8487e-202
Os01g0591300	Similar to Cytosolic aldehyde dehydrogenase RF2D. (Os01t0591300-01);Similar to aldehyde dehydrogenase5. (Os01t0591300-02)	2.72191	16.5714	2.38643	1.75021e-106	9.32769e-105
Os02g0205500	Similar to Fatty acid elongase 1. (Os02t0205500-01)	3.6275	22.0694	2.38371	2.15499e-92	9.3238e-91
Os09g0319800	Terpene synthase-like domain containing protein. (Os09t0319800-01)	3.45098	20.9072	2.38186	4.10268e-59	9.10795e-58
Os03g0805400	Phosphatidic acid phosphatase type 2/haloperoxidase domain containing protein. (Os03t0805400-01);Phosphatidic acid phosphatase type 2/haloperoxidase domain containing protein. (Os03t0805400-02);Similar to phosphoric ester hydrolase. (Os03t0805400-03)	2.98839	18.065	2.37985	7.45841e-83	2.66762e-81
Os03g0672300	Similar to Pyruvate kinase. (Os03t0672300-01)	0.735069	4.39289	2.37839	1.6955e-25	1.29701e-24
Os01g0113800	Protein kinase, core domain containing protein. (Os01t0113800-01)	0.524815	3.12357	2.3782	2.36332e-22	1.58953e-21
Os09g0475500	Protein of unknown function DUF246, plant family protein. (Os09t0475500-01)	3.50584	21.0905	2.377	1.13004e-113	6.61383e-112
Os10g0561300	Similar to Monosaccharid transporter. (Os10t0561300-01)	4.33106	26.089	2.37592	6.90083e-111	3.87e-109
Os03g0301200	COBRA-like protein 7 precursor. (Os03t0301200-01);Glycosyl-phosphatidyl inositol-anchored, plant domain containing protein. (Os03t0301200-02)	0.575148	3.45447	2.37321	1.33638e-26	1.07117e-25
Os10g0468500	Serine/threonine protein kinase-related domain containing protein. (Os10t0468500-01);Hypothetical conserved gene. (Os10t0468500-02)	0.459818	2.79997	2.36856	2.9264e-25	2.21232e-24
Os11g0530600	Similar to Chalcone synthase C2 (EC 2.3.1.74) (Naringenin-chalcone synthase C2). (Os11t0530600-01)	0.55848	3.35156	2.36758	2.53813e-19	1.50078e-18
Os09g0471550	EGF-like calcium-binding domain containing protein. (Os09t0471550-01)	0.922891	5.59232	2.36657	1.46206e-38	1.76931e-37
Os08g0498100	Similar to Caffeoyl-CoA O-methyltransferase 2 (EC 2.1.1.104) (Trans-caffeoyl-CoA 3-O-methyltransferase 2) (CCoAMT-2) (CCoAOMT-2). (Os08t0498100-01)	50.504	301.311	2.3649	3.66709e-186	4.50548e-184
Os02g0803300	Epsin-like, N-terminal domain containing protein. (Os02t0803300-01)	3.20517	19.1799	2.36171	3.78178e-92	1.62748e-90
Os09g0454600	Similar to Mitochondrial phosphate transporter (Fragment). (Os09t0454600-00)	1.49638	8.87555	2.3607	2.66936e-31	2.53408e-30
Os07g0550500	Hypothetical conserved gene. (Os07t0550500-01)	0.812707	4.89436	2.35986	3.78633e-38	4.53093e-37
Os06g0698802	Hypothetical conserved gene. (Os06t0698802-01)	0.301925	1.77401	2.35441	5.06021e-22	3.36685e-21
Os06g0207000	Fumble domain containing protein. (Os06t0207000-01)	8.1114	47.9208	2.35366	8.02742e-183	9.43075e-181
Os01g0940800	Similar to Beta-1,3-glucanase precursor. (Os01t0940800-01)	15.8002	93.4755	2.352	3.51436e-11	1.33342e-10
Os12g0237900	NB-ARC domain containing protein. (Os12t0237900-01)	0.506659	2.96872	2.35195	1.36339e-15	6.73123e-15
Os03g0749300	Similar to Exoglucanase precursor. (Os03t0749300-01);Similar to Exoglucanase precursor. (Os03t0749300-02);Similar to Exoglucanase. (Os03t0749300-03);Similar to Cell wall beta-glucosidase. (Os03t0749300-04)	4.75129	27.8782	2.34204	2.21819e-70	6.33009e-69
Os02g0227700	Serine/threonine protein kinase-related domain containing protein. (Os02t0227700-01)	0.688828	4.05531	2.33956	9.99982e-39	1.21745e-37
Os02g0288000	Cyclin-like F-box domain containing protein. (Os02t0288000-01)	0.743382	4.45309	2.33593	1.11907e-19	6.70568e-19
Os04g0307500	Similar to OSIGBa0113B06.2 protein. (Os04t0307500-01)	14.6369	84.6334	2.32062	5.20173e-218	8.81282e-216
Os05g0550700	Protein kinase, catalytic domain domain containing protein. (Os05t0550700-00)	0.874676	5.05864	2.32041	1.29099e-18	7.38661e-18
Os10g0135100	NB-ARC domain containing protein. (Os10t0135100-00)	2.35984	13.7095	2.31923	4.63349e-54	8.98506e-53
Os08g0360300	Calmodulin binding protein-like domain containing protein. (Os08t0360300-00)	1.21079	7.14122	2.318	8.00965e-26	6.19487e-25
Os02g0134000	Similar to bifunctional coenzyme A synthase. (Os02t0134000-00)	4.39855	25.2791	2.31458	4.49561e-39	5.54459e-38
Os12g0174700	Similar to disease resistance response protein 206. (Os12t0174700-00)	2.03323	11.7582	2.31307	8.14398e-22	5.37864e-21
Os04g0109100	Concanavalin A-like lectin/glucanase domain containing protein. (Os04t0109100-01)	0.690338	3.99267	2.31101	5.15368e-26	4.0325e-25
Os09g0268100	Similar to lectin-like receptor kinase 7. (Os09t0268100-00)	0.777705	4.46541	2.30855	1.07767e-23	7.61752e-23
Os03g0285800	MAP Kinase. (Os03t0285800-01);MAP Kinase. (Os03t0285800-02)	6.63141	38.0758	2.30167	1.34053e-95	6.0777e-94
Os04g0674700	Similar to AMP-binding protein (Adenosine monophosphate binding protein 5 AMPBP5). (Os04t0674700-01)	4.33802	24.8699	2.29558	1.20104e-74	3.75354e-73
Os01g0734800	UDP-glucuronosyl/UDP-glucosyltransferase family protein. (Os01t0734800-01);UDP-glucuronosyl/UDP-glucosyltransferase family protein. (Os01t0734800-02)	4.16773	23.7803	2.29439	6.03431e-60	1.36026e-58
Os02g0550800	Ammonium transporter family protein. (Os02t0550800-01)	2.15092	12.3609	2.29222	5.00283e-51	8.98666e-50
Os03g0734300	Similar to Proteinase inhibitor type II CEVI57 precursor. (Os03t0734300-01)	13.2392	74.6048	2.28991	2.30696e-82	8.21471e-81
Os11g0704500	Metallothionein-like protein type 1. (Os11t0704500-01)	322.509	1820.93	2.28642	1.17733e-197	1.61958e-195
Os03g0150600	Pi transporter, Pi homeostasis (Os03t0150600-01);Similar to Isoform 2 of Inorganic phosphate transporter 1-1. (Os03t0150600-02)	36.7547	207.087	2.28237	6.05771e-202	8.78368e-200
Os03g0130100	Similar to Acyl-activating enzyme 11. (Os03t0130100-01)	0.548438	3.1992	2.27951	6.09889e-16	3.06755e-15
Os02g0111600	Serine/threonine protein kinase-related domain containing protein. (Os02t0111600-01)	7.82254	43.9498	2.27711	5.60595e-64	1.38174e-62
Os04g0468600	Hypothetical conserved gene. (Os04t0468600-01);Heavy metal transport/detoxification protein domain containing protein. (Os04t0468600-02);Heavy metal transport/detoxification protein domain containing protein. (Os04t0468600-03);Similar to cDNA clone:006-303-A07, full insert sequence. (Os04t0468600-05);Similar to cDNA clone:006-303-A07, full insert sequence. (Os04t0468600-06)	18.3517	102.988	2.27603	1.39965e-54	2.75059e-53
Os03g0667100	Similar to NPR1-like protein. (Os03t0667100-01);Ankyrin domain containing protein. (Os03t0667100-02);Similar to BTB/POZ domain containing protein, expressed. (Os03t0667100-03)	9.12949	51.0727	2.27146	9.79777e-201	1.40799e-198
Os11g0211300	Similar to NBS-LRR disease resistance protein homologue (Fragment). (Os11t0211300-01)	0.467932	2.6358	2.26954	1.37533e-33	1.41263e-32
Os02g0710500	Similar to Receptor protein kinase. (Os02t0710500-01)	1.89157	10.6958	2.26927	1.75382e-34	1.85831e-33
Os05g0183100	Similar to WRKY transcription factor 16 (Fragment). (Os05t0183100-01)	36.2508	201.613	2.26222	4.35291e-186	5.30758e-184
Os06g0541600	Conserved hypothetical protein. (Os06t0541600-00)	0.919167	4.98513	2.26085	8.82596e-16	4.40068e-15
Os05g0186300	Similar to NADP-malic enzyme. (Os05t0186300-01);Non-protein coding transcript. (Os05t0186300-03)	1.41897	7.90041	2.26056	1.97453e-44	2.91294e-43
Os01g0375200	Similar to shikimate biosynthesis protein aroDE. (Os01t0375200-01);Similar to shikimate biosynthesis protein aroDE. (Os01t0375200-02);Similar to shikimate biosynthesis protein aroDE. (Os01t0375200-03)	2.62676	14.7512	2.26055	2.60868e-59	5.8234e-58
Os05g0534800	Hypothetical conserved gene. (Os05t0534800-01)	8.11241	45.0004	2.26024	2.57543e-188	3.23841e-186
Os09g0428300	Similar to Glutamate receptor. (Os09t0428300-00)	0.887032	4.98287	2.25959	7.53876e-34	7.80298e-33
Os04g0598800	Similar to Wall-associated kinase-like protein. (Os04t0598800-01)	3.44267	19.0832	2.25833	7.15902e-96	3.27342e-94
Os01g0884400	Armadillo domain containing protein. (Os01t0884400-01)	0.809375	4.46111	2.2531	4.62066e-35	5.00468e-34
Os03g0231600	Similar to Branched-chain-amino-acid aminotransferase 3, chloroplast precursor (EC 2.6.1.42) (Atbcat-3). (Os03t0231600-01)	5.41489	29.7533	2.24674	1.90072e-110	1.05855e-108
Os10g0392400	Tify domain containing protein. (Os10t0392400-01)	2.02875	11.2737	2.23998	3.20091e-11	1.21794e-10
Os11g0226966	Hypothetical conserved gene. (Os11t0226966-00)	21.3785	117.07	2.23648	9.09306e-112	5.13519e-110
Os04g0684100	Hypothetical conserved gene. (Os04t0684100-01);Hypothetical conserved gene. (Os04t0684100-02)	1.17212	6.35329	2.23281	6.72179e-33	6.78716e-32
Os06g0215600	Similar to Oxo-phytodienoic acid reductase. (Os06t0215600-02)	0.651469	3.62075	2.23272	3.63455e-14	1.65483e-13
Os09g0572700	Similar to Blue copper-binding protein. (Os09t0572700-01);Cupredoxin domain containing protein. (Os09t0572700-02)	8.95387	48.7163	2.22986	1.6114e-172	1.71758e-170
Os02g0135200	Similar to Mitogen-activated protein kinase 13. (Os02t0135200-00)	6.31523	34.3084	2.2258	2.94136e-137	2.37896e-135
Os04g0469000	Heavy metal transport/detoxification protein domain containing protein. (Os04t0469000-01)	12.457	67.2347	2.22523	2.22183e-90	9.26436e-89
Os03g0103300	Hybrid proline- or glycine-rich protein, Controll of low-temperature germinability, Pre-harvest sprouting resistance (Os03t0103300-01)	8.70076	46.8499	2.21512	3.14168e-87	1.2303e-85
Os01g0793900	Conserved hypothetical protein. (Os01t0793900-01)	2.35462	12.7413	2.21323	3.30262e-26	2.60057e-25
Os03g0422800	Similar to D-mannose binding lectin family protein, expressed. (Os03t0422800-01)	0.958167	5.04999	2.20644	1.31263e-33	1.34909e-32
Os05g0528000	Similar to RbohAOsp (Fragment). (Os05t0528000-01)	2.16088	11.5098	2.20317	1.57864e-69	4.41882e-68
Os11g0207400	NB-ARC domain containing protein. (Os11t0207400-01)	1.90725	10.0169	2.20171	3.0052e-33	3.07103e-32
Os06g0699301	Hypothetical conserved gene. (Os06t0699301-00)	4.16002	22.4185	2.20045	5.0237e-26	3.93462e-25
Os10g0450900	Similar to Glycine-rich cell wall structural protein 2 precursor. (Os10t0450900-02)	25.7005	136.971	2.19949	1.3226e-162	1.32219e-160
Os10g0569500	Conserved hypothetical protein. (Os10t0569500-01)	2.54204	13.7718	2.19704	1.02545e-21	6.74484e-21
Os02g0609900	Leucine-rich repeat, N-terminal domain containing protein. (Os02t0609900-00)	1.63003	8.78216	2.1957	3.87148e-30	3.53039e-29
Os05g0149300	Similar to 1-aminocyclopropane-1-carboxylate oxidase. (Os05t0149300-00)	4.96457	26.5925	2.19419	2.51499e-58	5.47009e-57
Os03g0225900	Allene oxide synthase (CYP74A2), Biosynthesis of jasmonic acid (JA) (Os03t0225900-01);Allene oxide synthase. (Os03t0225900-02)	4.86939	25.9717	2.19367	9.67885e-66	2.47272e-64
Os01g0152000	Protein kinase, core domain containing protein. (Os01t0152000-01)	0.299142	1.58391	2.19246	5.69027e-19	3.30751e-18
Os06g0222400	Similar to DRE-binding protein 2. (Os06t0222400-01)	24.6856	130.704	2.18997	8.60893e-133	6.44468e-131
Os01g0601700	Leucine-rich repeat domain containing protein. (Os01t0601700-01)	0.493941	2.66061	2.18677	4.13673e-21	2.6484e-20
Os08g0501700	Conserved hypothetical protein. (Os08t0501700-01)	0.289617	1.52871	2.18032	1.33675e-18	7.63487e-18
Os07g0232800	Similar to Zinc transporter protein ZIP1. (Os07t0232800-00)	8.29424	43.5672	2.18022	2.17549e-16	1.11725e-15
Os07g0121800	Protein of unknown function DUF1719, Oryza sativa domain containing protein. (Os07t0121800-01)	1.2963	6.91811	2.17922	1.70295e-29	1.51851e-28
Os01g0564300	Peptidyl-prolyl cis-trans isomerase, FKBP-type domain containing protein. (Os01t0564300-01)	18.822	98.038	2.17049	4.67405e-91	1.97451e-89
Os01g0956800	Hypothetical conserved gene. (Os01t0956800-00)	0.349914	1.81508	2.16856	7.3251e-16	3.66939e-15
Os01g0605100	Similar to BCS1 protein-like protein. (Os01t0605100-01)	0.479098	2.53706	2.16013	1.08995e-12	4.57558e-12
Os01g0218100	Helix-loop-helix DNA-binding domain containing protein. (Os01t0218100-01)	1.5928	8.25455	2.15562	1.92492e-42	2.68938e-41
Os10g0469600	Similar to Leucine Rich Repeat family protein, expressed. (Os10t0469600-01)	2.0377	10.5854	2.15402	5.946e-76	1.89507e-74
Os10g0131200	Conserved hypothetical protein. (Os10t0131200-01)	7.69866	39.7086	2.1519	8.89678e-135	6.88431e-133
Os03g0291500	Asparagine synthetase, Biosynthesis of asparagine following the supply of ammonium (Os03t0291500-01)	7.65446	39.2288	2.14973	4.42914e-129	3.16831e-127
Os08g0485800	Barwin-related endoglucanase domain containing protein. (Os08t0485800-01)	12.8341	65.456	2.1472	1.85027e-95	8.34177e-94
Os10g0553300	Similar to Trehalose-6-phosphate phosphatase. (Os10t0553300-01)	0.891054	4.56956	2.14702	5.94843e-24	4.26269e-23
Os02g0543000	Abscisic stress ripening protein 1. (Os02t0543000-01);Hypothetical conserved gene. (Os02t0543000-02);Similar to Abscisic stress ripening protein 1. (Os02t0543000-03);ABA/WDS induced protein family protein. (Os02t0543000-04);Abscisic stress ripening protein 1. (Os02t0543000-05)	97.4062	498.865	2.1452	1.61349e-193	2.16409e-191
Os06g0192800	Similar to RING-H2 finger protein ATL1R (RING-H2 finger protein ATL8). (Os06t0192800-01)	0.551021	2.97351	2.14088	4.50794e-10	1.60025e-09
Os08g0542000	Similar to Methionine aminopeptidase. (Os08t0542000-01)	9.92737	50.481	2.13985	8.77958e-129	6.25254e-127
Os10g0124400	Hypothetical conserved gene. (Os10t0124400-00)	1.28921	6.57221	2.13867	6.50504e-23	4.47621e-22
Os12g0149900	IQ calmodulin-binding region domain containing protein. (Os12t0149900-01);IQ calmodulin-binding region domain containing protein. (Os12t0149900-02)	12.2931	62.924	2.13856	3.83946e-99	1.85574e-97
Os09g0130700	Conserved hypothetical protein. (Os09t0130700-00)	1.43233	7.32665	2.13602	3.0846e-22	2.07033e-21
Os02g0712700	Concanavalin A-like lectin/glucanase domain containing protein. (Os02t0712700-01)	3.22486	16.5516	2.13519	2.85135e-69	7.92617e-68
Os07g0117000	NB-ARC domain containing protein. (Os07t0117000-01)	1.05106	5.42785	2.13426	1.97764e-25	1.50711e-24
Os06g0358800	Ribonuclease III domain containing protein. (Os06t0358800-01)	0.557764	2.95343	2.13219	3.0668e-12	1.25121e-11
Os09g0268800	Conserved hypothetical protein. (Os09t0268800-00)	0.981087	4.9503	2.13005	1.89979e-16	9.78779e-16
Os11g0160900	NB-ARC domain containing protein. (Os11t0160900-00)	1.20117	6.05431	2.12976	1.14988e-24	8.52088e-24
Os05g0382500	Similar to Cytochrome P450 CYP94E4. (Os05t0382500-01)	0.511528	2.65855	2.12885	7.55743e-14	3.37505e-13
Os11g0226933	NB-ARC domain containing protein. (Os11t0226933-01)	44.2195	223.71	2.12712	1.30659e-160	1.27452e-158
Os08g0566900	Mpv17/PMP22 family protein. (Os08t0566900-01)	13.815	69.7988	2.12113	4.5057e-102	2.25916e-100
Os04g0378575	Similar to NBS-LRR protein (Fragment). (Os04t0378575-00)	0.640334	3.1989	2.1154	2.45088e-31	2.3369e-30
Os11g0702100	Similar to Class III chitinase homologue (OsChib3H-h) (Fragment). (Os11t0702100-01)	0.865152	4.45057	2.11506	1.328e-14	6.19722e-14
Os01g0901600	Similar to 4-coumarate--CoA ligase-like 6. (Os01t0901600-01)	1.15637	5.83603	2.11473	3.1559e-31	2.98614e-30
Os01g0922600	Similar to SBP-domain protein 4. (Os01t0922600-01)	1.65802	8.26077	2.11255	7.31583e-30	6.59655e-29
Os07g0592600	Indole-3-acetic acid (IAA)-amido synthetase, Auxin signaling and defense signaling in a pathogen-nonspecific manner (Os07t0592600-01)	0.557035	2.87709	2.1115	6.10714e-16	3.07074e-15
Os02g0730000	Similar to Mitochondrial aldehyde dehydrogenase. (Os02t0730000-01);Mitochondrial aldehyde dehydrogenase ALDH2a. (Os02t0730000-02)	0.873481	4.37346	2.10989	3.58462e-33	3.64693e-32
Os06g0168500	Similar to Syntaxin-like protein (Fragment). (Os06t0168500-01)	21.4245	106.922	2.10797	6.50378e-162	6.42198e-160
Os11g0242100	Beta-glucosidase, GBA2 type domain containing protein. (Os11t0242100-01);Beta-glucosidase, GBA2 type domain containing protein. (Os11t0242100-02)	7.16073	35.7767	2.1072	2.18767e-146	1.91362e-144
Os03g0405500	Similar to PDI-like protein. (Os03t0405500-01);Hypothetical conserved gene. (Os03t0405500-02)	31.9644	159.125	2.10673	5.70563e-32	5.57911e-31
Os06g0647400	Similar to Lysosomal Pro-X carboxypeptidase. (Os06t0647400-02)	13.3113	66.2114	2.10643	6.77024e-138	5.53132e-136
Os06g0614100	bZIP transcription factor, bZIP-1 domain containing protein. (Os06t0614100-01)	0.810828	4.03496	2.10508	6.76008e-19	3.9152e-18
Os01g0690600	Conserved hypothetical protein. (Os01t0690600-01)	0.698997	3.51692	2.10498	1.14975e-23	8.11634e-23
Os06g0645600	Hypothetical conserved gene. (Os06t0645600-00)	0.518454	2.68565	2.10449	1.64734e-11	6.40076e-11
Os04g0127200	Hypothetical conserved gene. (Os04t0127200-01);Similar to Subtilase. (Os04t0127200-02)	41.997	209.143	2.10403	5.47108e-90	2.24635e-88
Os08g0508800	Lipoxygenase, chloroplast precursor (EC 1.13.11.12). (Os08t0508800-01)	20.5683	102.341	2.10224	9.23513e-136	7.28624e-134
Os01g0595600	Alpha/beta hydrolase fold-1 domain containing protein. (Os01t0595600-01)	2.11513	10.6735	2.10193	4.8742e-29	4.27522e-28
Os01g0926700	Similar to secondary cell wall-related glycosyltransferase family 47. (Os01t0926700-00)	3.26741	16.4262	2.10046	2.71859e-35	2.97861e-34
Os08g0127100	Amino acid transporter, transmembrane family protein. (Os08t0127100-01);Amino acid transporter, transmembrane family protein. (Os08t0127100-02)	32.3671	160.569	2.09807	6.49726e-106	3.4063e-104
Os09g0323000	Similar to UDP-galactose 4-epimerase-like protein. (Os09t0323000-01);Similar to UDP-D-glucose epimerase 2. (Os09t0323000-02)	1.69007	8.527	2.09662	7.19716e-27	5.83569e-26
Os08g0327400	Similar to Enoyl-ACP reductase (Fragment). (Os08t0327400-01)	1.56565	7.77972	2.09559	4.92228e-31	4.62487e-30
Os04g0463500	Similar to Anthranilate synthase beta chain. (Os04t0463500-01)	17.1933	85.2621	2.09204	2.62598e-108	1.42307e-106
Os04g0573900	Similar to cDNA clone:001-036-C03, full insert sequence. (Os04t0573900-01);Similar to cDNA clone:001-036-C03, full insert sequence. (Os04t0573900-02);Similar to cytochrome P450. (Os04t0573900-03)	6.77808	33.4283	2.08868	2.2705e-77	7.35284e-76
Os07g0250900	Harpin-induced 1 domain containing protein. (Os07t0250900-01)	1.50672	7.54585	2.08781	3.83297e-18	2.14654e-17
Os08g0535700	Similar to glycerophosphodiester phosphodiesterase. (Os08t0535700-00)	1.89544	9.30014	2.08678	3.00022e-28	2.5699e-27
Os02g0517900	Aminotransferase-like, plant mobile domain domain containing protein. (Os02t0517900-01)	2.7569	13.5506	2.08473	4.23024e-14	1.91791e-13
Os08g0398300	ABC transporter-like domain containing protein. (Os08t0398300-01)	1.15707	5.64859	2.08414	1.97702e-44	2.91393e-43
Os06g0228200	Aquaporin NIP III subfamily protein, Aquaporin, Silicon influx transporter, Water transport (Os06t0228200-01);Similar to NOD26-like membrane integral protein. (Os06t0228200-03)	2.8394	14.0603	2.08397	2.44683e-31	2.33442e-30
Os01g0693300	Similar to Lipid phosphate phosphatase 2 (EC 3.1.3.-) (AtLPP2) (Phosphatidic acid phosphatase 2) (AtPAP2) (Prenyl diphosphate phosphatase). (Os01t0693300-01)	3.65802	17.8368	2.07724	5.33448e-77	1.72061e-75
Os04g0449500	Similar to H0818E04.12 protein. (Os04t0449500-01)	2.25549	10.9997	2.07629	1.39442e-63	3.40565e-62
Os04g0538000	Tetratricopeptide TPR-1 domain containing protein. (Os04t0538000-01);Hypothetical gene. (Os04t0538000-02)	0.826857	4.04136	2.07307	4.37017e-28	3.70785e-27
Os01g0249200	Similar to Nectarin 1 precursor (EC 1.15.1.1) (Superoxide dismutase [Mn]). (Os01t0249200-01)	0.722813	3.68986	2.07114	8.30036e-11	3.07963e-10
Os02g0536500	Similar to H0622F05.5 protein. (Os02t0536500-01)	8.19542	40.262	2.0703	2.62048e-38	3.15457e-37
Os03g0389700	3-Deoxy-D-arabino-heptulosonate 7-phosphate synthase, Chorismate biosynthesis (Os03t0389700-01)	2.66667	13.072	2.06984	1.41976e-53	2.72036e-52
Os03g0364500	Similar to plectin-related. (Os03t0364500-01)	3.0023	14.5272	2.05498	3.19724e-37	3.73166e-36
Os07g0618700	Conserved hypothetical protein. (Os07t0618700-01)	1.23659	5.80116	2.04661	1.61769e-16	8.36385e-16
Os06g0557100	Serine/threonine protein kinase domain containing protein. (Os06t0557100-01);Serine/threonine protein kinase domain containing protein. (Os06t0557100-02)	9.47783	45.2884	2.04456	1.44997e-152	1.32598e-150
Os06g0218900	Similar to predicted protein. (Os06t0218900-00)	2.77964	13.2345	2.04424	1.09671e-35	1.21567e-34
Os05g0470000	Domain of unknown function DUF231, plant domain containing protein. (Os05t0470000-01)	0.620201	2.98173	2.04259	3.75754e-17	2.00656e-16
Os06g0675600	Similar to GRAB2 protein. (Os06t0675600-01)	1.0135	4.79953	2.03176	3.14222e-18	1.76585e-17
Os01g0115566	Similar to Receptor-like kinase. (Os01t0115566-00)	2.67745	12.6615	2.02907	2.59073e-20	1.59761e-19
Os01g0136900	Similar to Stress-induced receptor-like kinase 2. (Os01t0136900-00)	2.43562	11.6338	2.02876	1.79385e-39	2.2451e-38
Os03g0152000	Heavy metal transport/detoxification protein domain containing protein. (Os03t0152000-01)	0.962169	4.68372	2.02598	3.75909e-15	1.81091e-14
Os02g0228300	Protein kinase, core domain containing protein. (Os02t0228300-01)	98.7915	465.52	2.02555	1.35708e-161	1.33184e-159
Os10g0132500	Hypothetical conserved gene. (Os10t0132500-01)	0.22602	1.03968	2.02517	6.36111e-13	2.70066e-12
Os03g0375900	Amino acid/polyamine transporter I family protein. (Os03t0375900-01)	0.71948	3.48737	2.02436	2.9197e-15	1.41501e-14
Os09g0313600	Disease resistance protein domain containing protein. (Os09t0313600-00)	2.89126	13.6494	2.02332	4.71798e-62	1.11343e-60
Os01g0764400	Similar to Chorismate mutase, chloroplast precursor (EC 5.4.99.5) (CM-1). (Os01t0764400-01)	15.2657	71.9176	2.02072	2.69083e-118	1.67864e-116
Os06g0218300	Zinc finger, RING-type domain containing protein. (Os06t0218300-01)	1.23251	5.83282	2.01776	1.04085e-24	7.72361e-24
Os05g0474800	WRKY transcription factor 70. (Os05t0474800-01)	0.840669	3.99915	2.01607	1.15682e-21	7.59777e-21
Os11g0227800	NB-ARC domain containing protein. (Os11t0227800-01)	2.18544	10.225	2.01481	1.06054e-70	3.04269e-69
Os09g0452900	Glycosyl transferase, family 31 protein. (Os09t0452900-01)	5.96107	28.0542	2.01359	6.79834e-78	2.22397e-76
Os01g0802100	Similar to 4-diphosphocytidyl-2-C-methyl-D-erythritol kinase, chloroplast precursor (EC 2.7.1.148) (CMK) (4-(cytidine-5'-diphospho)-2-C-methyl- D-erythritol kinase) (CDPMEK). (Os01t0802100-01)	15.7194	73.512	2.01331	7.84111e-128	5.48708e-126
Os01g0925700	Similar to predicted protein. (Os01t0925700-01)	12.4765	58.535	2.01312	8.47991e-106	4.41696e-104
Os09g0267800	Hypothetical conserved gene. (Os09t0267800-01)	2.28403	10.719	2.01116	9.45474e-39	1.15196e-37
Os10g0122000	UDP-glucuronosyl/UDP-glucosyltransferase family protein. (Os10t0122000-00)	2.70855	12.6701	2.00762	2.17646e-41	2.90465e-40
Os08g0173600	Conserved hypothetical protein. (Os08t0173600-01)	6.24736	28.7344	2.00543	3.64219e-33	3.70317e-32
Os01g0555200	Asp/Glu racemase family protein. (Os01t0555200-01)	2.4068	11.1087	2.00523	1.92304e-53	3.67158e-52
Os04g0367000	Hypothetical conserved gene. (Os04t0367000-01)	5.40189	25.0793	2.00463	1.08761e-94	4.83566e-93
Os09g0494200	Membrane-associated chitinase-like protein, Cellulose biosynthesis (Os09t0494200-01);Similar to Chitinase-like protein (EC 3.2.1.14). (Os09t0494200-02)	1.11153	5.21959	2.00368	9.93654e-21	6.25699e-20
Os07g0534500	Gnk2-homologous domain domain containing protein. (Os07t0534500-01)	1.67332	7.81348	2.00286	6.54506e-37	7.55687e-36
Os01g0794900	Hypothetical protein. (Os01t0794900-01)	0.683971	3.21048	2.00113	3.17111e-22	2.12751e-21
Os07g0553633	Serine/threonine protein kinase-related domain containing protein. (Os07t0553633-01)	1.07961	5.06185	1.99979	3.17086e-29	2.79951e-28
Os02g0665800	UspA domain containing protein. (Os02t0665800-01)	0.562012	2.65916	1.99802	3.58668e-17	1.91786e-16
Os02g0139100	Activator of Hsp90 ATPase, N-terminal domain containing protein. (Os02t0139100-01)	3.03527	14.072	1.99633	3.4521e-36	3.87729e-35
Os02g0778400	Similar to UMP/CMP kinase a (EC 2.7.1.48). (Os02t0778400-01)	4.01135	18.6812	1.99563	7.09637e-42	9.67113e-41
Os03g0664800	Acyl-CoA N-acyltransferase domain containing protein. (Os03t0664800-01)	3.22496	15.1176	1.99546	7.44782e-27	6.03285e-26
Os12g0629700	Similar to Thaumatin-like protein precursor. (Os12t0629700-01)	2.74103	12.9223	1.99228	8.27041e-20	4.9743e-19
Os05g0320700	Similar to Cytochrome P450. (Os05t0320700-02)	7.93565	36.7579	1.99047	2.24052e-79	7.54419e-78
Os02g0134400	Fumarate reductase/succinate dehydrogenase flavoprotein, C-terminal domain containing protein. (Os02t0134400-01)	2.67419	12.3233	1.98805	2.49852e-49	4.2735e-48
Os02g0625500	Similar to Adenosine kinase-like protein (Fragment). (Os02t0625500-01);Similar to Adenosine kinase-like protein (Fragment). (Os02t0625500-02)	38.0958	174.713	1.98447	8.99771e-147	7.91356e-145
Os02g0705400	Similar to Pathogen induced protein 2-4. (Os02t0705400-01);Similar to Pathogen induced protein 2-4. (Os02t0705400-02)	3.44918	15.6569	1.97927	1.96025e-56	4.07625e-55
Os03g0126000	Similar to Phosphorybosyl anthranilate transferase 1. (Os03t0126000-01)	21.5474	98.5461	1.97784	5.7734e-120	3.67284e-118
Os03g0374400	SNARE associated Golgi protein domain containing protein. (Os03t0374400-01)	1.58141	7.23578	1.97633	4.93779e-30	4.48244e-29
Os07g0124400	Hypothetical conserved gene. (Os07t0124400-01)	1.68051	7.75822	1.97286	1.57185e-16	8.13208e-16
Os07g0619500	Protein of unknown function DUF1645 family protein. (Os07t0619500-01);Protein of unknown function DUF1645 family protein. (Os07t0619500-02)	1.19147	5.55801	1.9714	7.83662e-16	3.91831e-15
Os12g0639800	Similar to CDS_VAMP. (Os12t0639800-00)	2.69102	12.3018	1.96961	2.88308e-32	2.85382e-31
Os01g0784500	Conserved hypothetical protein. (Os01t0784500-01)	1.30927	5.93573	1.96942	2.42768e-08	7.51702e-08
Os02g0669500	Similar to H0211B05.7 protein. (Os02t0669500-01)	2.57194	11.6858	1.96787	5.38583e-15	2.57455e-14
Os03g0218400	Similar to Hexose transporter. (Os03t0218400-01)	27.2466	123.466	1.96668	7.55964e-96	3.44681e-94
Os03g0157900	Phosphoserine aminotransferase, chloroplast precursor (EC 2.6.1.52) (PSAT). (Os03t0157900-01)	18.4457	83.416	1.9655	3.01764e-29	2.66715e-28
Os08g0476000	Conserved hypothetical protein. (Os08t0476000-01)	1.67351	7.4776	1.96418	4.02089e-26	3.16151e-25
Os05g0509500	Similar to Signal recognition particle 54 kDa protein 2 (SRP54). (Os05t0509500-01)	3.83994	17.4538	1.96371	1.31074e-61	3.07976e-60
Os01g0891601	Leucine-rich repeat, N-terminal domain containing protein. (Os01t0891601-01)	0.844227	3.90881	1.96315	1.89012e-13	8.27569e-13
Os08g0369800	Hypothetical conserved gene. (Os08t0369800-01)	0.466717	2.13768	1.95732	1.1614e-12	4.86411e-12
Os07g0540500	Similar to receptor-like protein kinase RK20-1. (Os07t0540500-00)	3.28912	14.8899	1.95579	1.30398e-18	7.45559e-18
Os03g0757900	Similar to UDP-glucose 6-dehydrogenase (EC 1.1.1.22) (UDP-Glc dehydrogenase) (UDP-GlcDH) (UDPGDH). (Os03t0757900-01)	25.8672	116.015	1.9515	3.7477e-125	2.56677e-123
Os07g0695800	Similar to 2-oxoglutarate dehydrogenase, E1 component. (Os07t0695800-01);Similar to OSIGBa0096P03.7 protein. (Os07t0695800-02)	6.06731	27.0717	1.95112	2.31203e-115	1.38335e-113
Os06g0297400	Conserved hypothetical protein. (Os06t0297400-03)	5.60095	25.0257	1.94702	9.0747e-118	5.59607e-116
Os10g0445900	Conserved hypothetical protein. (Os10t0445900-01)	2.79277	12.7027	1.94037	1.89095e-16	9.74853e-16
Os07g0130450	Hypothetical protein. (Os07t0130450-00)	0.805852	3.4976	1.93975	1.01749e-15	5.05916e-15
Os09g0431100	GPCR, family 3, metabotropic glutamate receptor-like protein. (Os09t0431100-01)	0.953788	4.32173	1.93856	4.36984e-22	2.91958e-21
Os04g0379600	Defence response, Rin4 domain containing protein. (Os04t0379600-01)	33.332	147.629	1.93639	3.02096e-140	2.51929e-138
Os02g0600400	Similar to Glucose-6-phosphate dehydrogenase. (Os02t0600400-01)	12.5322	55.676	1.93555	6.20728e-116	3.72784e-114
Os02g0621800	Glucose-methanol-choline (GMC) oxidoreductase family protein, Hybrid breakdown (HB) (Os02t0621800-01)	1.54361	6.82921	1.93152	1.02741e-36	1.17779e-35
Os01g0626400	WRKY transcription factor, Control of flowering time and plant height (Os01t0626400-01);WRKY transcription factor, Splicing variant (Os01t0626400-02)	0.715909	3.24909	1.92616	2.35436e-12	9.66914e-12
Os01g0366300	Similar to Receptor protein kinase. (Os01t0366300-01)	0.845566	3.75081	1.92594	4.08421e-22	2.72988e-21
Os02g0611800	Similar to Hydroxyanthranilate hydroxycinnamoyltransferase 3. (Os02t0611800-01)	6.57937	29.0747	1.92225	7.91502e-74	2.41731e-72
Os07g0538200	Serine/threonine protein kinase-related domain containing protein. (Os07t0538200-01);Serine/threonine protein kinase-related domain containing protein. (Os07t0538200-02)	5.33407	23.4325	1.91737	9.43063e-86	3.58832e-84
Os12g0562400	Similar to Phospholipase C (Fragment). (Os12t0562400-00)	2.39316	10.5117	1.91543	7.17425e-47	1.13651e-45
Os03g0279400	Similar to predicted protein. (Os03t0279400-01);Similar to Arginine biosynthesis bifunctional protein argJ 1 [Includes: Glutamate N-acetyltransferase (EC 2.3.1.35) (Ornithine acetyltransferase) (Ornithine transacetylase) (OATase); Amino-acid acetyltransferase (EC 2.3.1.1) (N-acetylglutamate synthase) (AGS)] [Contains: Arginine biosynthesis bifunctional protein argJ1 alpha chain; Arginine biosynth…	5.31931	23.3361	1.91406	1.42767e-66	3.72421e-65
Os11g0608300	Barley stem rust resistance protein. (Os11t0608300-01)	5.26753	22.9435	1.91343	5.81492e-27	4.7436e-26
Os05g0367400	Thiamin pyrophosphokinase, eukaryotic domain containing protein. (Os05t0367400-01)	1.97493	8.61696	1.91326	3.23326e-24	2.34729e-23
Os04g0405300	Similar to Stem secoisolariciresinol dehydrogenase (Fragment). (Os04t0405300-01)	4.34723	18.8464	1.91194	2.18321e-42	3.03968e-41
Os01g0891700	Leucine-rich repeat, N-terminal domain containing protein. (Os01t0891700-01)	2.57712	11.378	1.90867	2.90908e-32	2.87779e-31
Os05g0576500	Hypothetical conserved gene. (Os05t0576500-01);Hypothetical conserved gene. (Os05t0576500-02)	4.02615	17.4806	1.90713	9.59633e-81	3.30734e-79
Os08g0384500	ABC transporter-like domain containing protein. (Os08t0384500-01)	19.0205	82.6408	1.90689	8.31335e-40	1.04944e-38
Os03g0411800	Similar to Metal transport protein. (Os03t0411800-01)	10.2988	45.0322	1.90621	7.43369e-70	2.09904e-68
Os06g0203600	Chalcone isomerase domain containing protein. (Os06t0203600-01)	0.955689	4.21608	1.90604	9.94673e-19	5.73193e-18
Os04g0450900	Protein kinase PKN/PRK1, effector domain containing protein. (Os04t0450900-01)	2.55387	11.0404	1.90574	1.92893e-44	2.85089e-43
Os03g0140200	Similar to Cytochrome P450 86A1 (EC 1.14.-.-) (CYPLXXXVI) (P450-dependent fatty acid omega-hydroxylase). (Os03t0140200-01)	0.997445	4.3044	1.90412	4.67028e-13	1.99544e-12
Os03g0192700	Similar to Myo-inositol-1-phosphate synthase. (Os03t0192700-01)	15.7635	68.3731	1.90282	2.70658e-95	1.21683e-93
Os11g0133700	Similar to Glucosamine-fructose-6-phosphate aminotransferase, isomerizing family protein, expressed. (Os11t0133700-01)	17.0459	74.2395	1.9026	1.06475e-33	1.09854e-32
Os01g0916100	Similar to loricrin. (Os01t0916100-01)	5.64842	24.8233	1.90117	1.1265e-25	8.66685e-25
Os06g0158000	Similar to Acyl-CoA synthetase (EC 6.2.1.3). (Os06t0158000-01)	10.4996	45.2102	1.89821	5.99947e-116	3.61654e-114
Os08g0453700	Similar to ATRBOH F (ARABIDOPSIS THALIANA RESPIRATORY BURST OXIDASE PROTEIN F); NAD(P)H oxidase. (Os08t0453700-00)	10.3101	44.4333	1.89789	7.65564e-136	6.06983e-134
Os12g0623900	Similar to Ethylene-responsive methionine synthase (Fragment). (Os12t0623900-01);Similar to Methionine synthase protein. (Os12t0623900-02);Similar to Methionine synthase 2 enzyme. (Os12t0623900-03)	59.3761	254.785	1.89009	1.12299e-117	6.89864e-116
Os03g0319300	Similar to Calmodulin NtCaM3 (Calmodulin NtCaM4) (Calmodulin NtCaM5) (Calmodulin NtCaM6) (Calmodulin NtCaM7) (Calmodulin NtCaM8) (Calmodulin NtCaM11) (Calmodulin NtCaM12). (Os03t0319300-01)	50.0861	215.326	1.88956	1.63223e-113	9.51837e-112
Os11g0592100	Similar to Barwin. (Os11t0592100-01)	4.68098	20.2285	1.88848	5.28714e-29	4.62984e-28
Os08g0203100	Hypothetical conserved gene. (Os08t0203100-01)	4.80364	20.4937	1.88626	4.80216e-56	9.82093e-55
Os07g0130800	Protein kinase, catalytic domain domain containing protein. (Os07t0130800-01)	6.13213	26.3537	1.88589	3.87956e-86	1.48317e-84
Os10g0577600	H3K9 demethylase, Floral organ development (Os10t0577600-01)	2.51976	10.7977	1.88065	5.07377e-62	1.19564e-60
Os05g0335800	TGF-beta receptor, type I/II extracellular region family protein. (Os05t0335800-01)	1.72563	7.49786	1.87968	2.19694e-19	1.30239e-18
Os05g0158500	Peptidase S10, serine carboxypeptidase family protein. (Os05t0158500-01)	7.12321	30.1103	1.87922	7.41312e-72	2.18524e-70
Os07g0198300	Bifunctional inhibitor/plant lipid transfer protein/seed storage domain containing protein. (Os07t0198300-01)	10.2971	44.0918	1.87444	8.25318e-54	1.59275e-52
Os12g0518200	Similar to Integral membrane protein DUF6 containing protein. (Os12t0518200-01)	1.85102	7.98389	1.87363	8.02519e-18	4.43258e-17
Os01g0864200	Conserved hypothetical protein. (Os01t0864200-01)	2.47909	10.7367	1.8679	1.19674e-16	6.22086e-16
Os05g0499400	Haem peroxidase family protein. (Os05t0499400-01);Haem peroxidase family protein. (Os05t0499400-02)	0.664815	2.87772	1.8664	1.28579e-11	5.04504e-11
Os01g0950300	Conserved hypothetical protein. (Os01t0950300-01)	10.2878	43.6594	1.86512	5.90419e-58	1.26704e-56
Os04g0226340	Conserved hypothetical protein. (Os04t0226340-00)	3.33134	13.9326	1.86304	1.68256e-48	2.81212e-47
Os03g0759000	Similar to F16A14.19. (Os03t0759000-01)	10.9864	46.2572	1.86172	9.34535e-96	4.24896e-94
Os05g0496500	Similar to Latex-abundant protein. (Os05t0496500-01)	0.794235	3.38302	1.86091	8.04599e-13	3.39896e-12
Os04g0631800	Similar to H0105C05.10 protein. (Os04t0631800-00)	1.48457	6.29366	1.86007	1.76359e-29	1.57083e-28
Os03g0700700	Similar to Lipoxygenase (Fragment). (Os03t0700700-01);Similar to Lipoxygenase. (Os03t0700700-02);Similar to Lipoxygenase. (Os03t0700700-03);Similar to Lipoxygenase. (Os03t0700700-04)	2.91279	12.194	1.85882	3.11515e-67	8.27365e-66
Os01g0115600	Similar to LRK14. (Os01t0115600-01)	4.00986	16.8079	1.85752	8.56e-46	1.32347e-44
Os10g0470700	Similar to Peptide transporter. (Os10t0470700-01)	13.3896	56.1829	1.85588	1.92369e-122	1.26375e-120
Os12g0236400	Adenylate kinase A (EC 2.7.4.3) (ATP-AMP transphosphorylase). (Os12t0236400-01)	2.26648	9.47303	1.85574	4.92689e-23	3.40336e-22
Os07g0615200	Tify domain containing protein. (Os07t0615200-01)	36.8832	154.36	1.85159	6.7676e-74	2.07475e-72
Os01g0209800	Similar to Cationic amino acid transporter (Fragment). (Os01t0209800-01);Similar to Cationic amino acid transporter (Fragment). (Os01t0209800-02)	7.62981	32.0493	1.84951	7.55002e-63	1.82459e-61
Os06g0150400	Conserved hypothetical protein. (Os06t0150400-01)	9.10983	38.1888	1.84705	1.38792e-69	3.89175e-68
Os04g0371000	Four-helical cytokine family protein. (Os04t0371000-00)	37.5879	155.287	1.84075	1.1355e-93	5.0071e-92
Os03g0568500	Uncharacterised protein family UPF0136, Transmembrane domain containing protein. (Os03t0568500-01)	6.21501	26.0668	1.84057	3.78926e-37	4.40985e-36
Os07g0677100	Peroxidase. (Os07t0677100-01)	7.73356	31.8568	1.83813	6.50802e-65	1.63666e-63
Os11g0180200	Similar to Protein tyrosine phosphatase 1. (Os11t0180200-01)	36.6861	151.824	1.83555	8.90492e-104	4.53559e-102
Os04g0630900	Similar to H0105C05.3 protein. (Os04t0630900-01)	11.6133	47.7567	1.83539	8.18562e-76	2.60371e-74
Os09g0538400	Similar to P-type R2R3 Myb protein (Fragment). (Os09t0538400-01)	3.73598	15.371	1.83534	8.55979e-31	7.96818e-30
Os01g0615100	Similar to Substilin /chymotrypsin-like inhibitor (Proteinase inhibitor). (Os01t0615100-01)	7.88473	32.315	1.8352	1.0807e-18	6.21652e-18
Os07g0613000	RelA/SpoT protein domain containing protein. (Os07t0613000-01)	2.96888	12.3572	1.83468	8.73523e-21	5.51347e-20
Os04g0516600	Pyridoxal phosphate-dependent transferase, major region, subdomain 1 domain containing protein. (Os04t0516600-01)	4.87813	20.2815	1.83439	6.82148e-16	3.4203e-15
Os04g0618200	Similar to cDNA clone:J013046D23, full insert sequence. (Os04t0618200-01);Similar to H0313F03.11 protein. (Os04t0618200-02)	8.68243	35.8585	1.82884	1.62722e-90	6.80263e-89
Os02g0720700	Similar to Chloride channel protein CLC-f (AtCLC-f). Splice isoform 2. (Os02t0720700-01)	1.16184	4.7961	1.82719	2.86832e-23	1.99678e-22
Os01g0127700	Conserved hypothetical protein. (Os01t0127700-01)	2.15524	8.84281	1.82559	1.70029e-48	2.83881e-47
Os07g0678600	Similar to Serine/threonine protein kinase. (Os07t0678600-01);Similar to cDNA clone:J023141O10, full insert sequence. (Os07t0678600-02);Similar to cDNA clone:J023141O10, full insert sequence. (Os07t0678600-03)	16.402	67.218	1.824	5.51682e-118	3.42831e-116
Os08g0278900	MIR domain containing protein. (Os08t0278900-01)	12.8869	52.9337	1.82255	2.53272e-87	9.94247e-86
Os04g0629300	Similar to H0303G06.18 protein. (Os04t0629300-01);DEAD-like helicase, N-terminal domain containing protein. (Os04t0629300-02)	0.762044	3.12985	1.81925	6.90998e-24	4.93416e-23
Os02g0266000	Similar to N-(5'-phosphoribosyl)anthranilate isomerase. (Os02t0266000-01)	7.51864	30.7442	1.81784	1.38158e-62	3.31394e-61
Os07g0534700	Serine/threonine protein kinase-related domain containing protein. (Os07t0534700-01)	3.6021	14.7409	1.81618	2.0608e-58	4.49439e-57
Os12g0629300	#N/A	2.0492	8.12329	1.81581	1.32573e-10	4.86492e-10
Os01g0162300	Leucine-rich repeat, plant specific containing protein. (Os01t0162300-01)	2.10631	8.60944	1.81305	4.32234e-20	2.62819e-19
Os02g0551700	Protein of unknown function DUF668 domain containing protein. (Os02t0551700-01)	5.69644	23.2407	1.81202	2.80367e-56	5.77786e-55
[truncated: 5,676 more rows]
