# Supplementary material for: Iron Induces Resistance Against the Rice Blast Fungus Magnaporthe oryzae Through Potentiation of Immune Responses
Source: Rice (N Y). 2022 Dec 25;15:68. doi: 10.1186/s12284-022-00609-w (PMC9790844; doi:10.1186/s12284-022-00609-w)
Supplement: Supplementary file 8 — Additional file 8: Table S7. Statistics for RNAseq analysis of leaves from Control and High-Fe plants, mock-inoculated and M. oryzae-inoculated (48 hpi). [file 12284_2022_609_MOESM8_ESM.xlsx]

## Sheet: Table_S7
Supplemental Table S7. Statistics for RNAseq analysis of leaves from Control and High-Fe plants, mock-inoculated and M. oryzae-inoculated (48 hpi). Reads were mapped against the reference genome, Oryza sativa sp. japonica (IRGSP-1.0 Ensembl release 41).
Sample	Before Trimming	After Trimming	Reads Uniquely Mapped
Mock-Control Fe-R1	25051585	21709283	20604577 (94.9114%)
Mock-Control Fe-R2	29514540	25487446	24210187 (94.9887%)
Mock-High Fe-R1	31700008	26879099	25268892 (94.0094%)
Mock-High Fe-R2	31557976	27751812	26162383 (94.2727%)
Inf-Control Fe-R1	34130043	30197782	28391203 (94.0175%)
Inf-Control Fe-R2	31581177	27957845	26418186 (94.4929%)
Inf-High Fe-R1	30478967	25832525	24334015 (94.1991%)
Inf-High Fe-R2	14846768	12685088	11969528 (94.359%)
