# Supplementary material for: Iron Induces Resistance Against the Rice Blast Fungus Magnaporthe oryzae Through Potentiation of Immune Responses
Source: Rice (N Y). 2022 Dec 25;15:68. doi: 10.1186/s12284-022-00609-w (PMC9790844; doi:10.1186/s12284-022-00609-w)
Supplement: Supplementary file 9 — Additional file 9: Table S8. List of oligonucleotides used in this study. [file 12284_2022_609_MOESM9_ESM.xlsx]

## Sheet: Supplemental Table S8
Supplemental Table S8. Oligonucleotides used in this study
Oligo name	Sequence	Gene name	Gene ID
OsUbi-qPCR-F	AAACGGGACACGACCAAGG	OsUbi	Os06g0681400
OsUbi-qPCR-R	TTCCCCAATGGAGCTATGGTT
Mo28S-qPCR-F	TACGAGAGGAACCGCTCATTCAGATAATTA	28S Ribosomal DNA
Mo28S-qPCR-R	TCAGCAGATCGTAACGATAAAGCTACTC
SC75-OsIRO2-qRT-F	GGGCTTTCTGCGTGTTATGAG	OsIRO2	Os01g0952800
SC76-OsIRO2-qRT-R	CATGCTATGATGCGGTCCAT
FS_OsIRO3-qRT-F	AACAGCACCCTCCAGAATGAATC	OsIRO3	Os03g0379300
FS_OsIRO3-qRT-R	CGATGGGAAAACCGTGCCT
SC142_OsNRAMP1-qRT-F	GACGACACCGAGAAAGCACA	OsNRAMP1	Os07g0258400
SC143_OsNRAMP1-qRT-R	AACCAGCCAACACCGGTAAC
FS_OsFER2-qRT-F	CCATCGTCACACCCTTGACA	OsFER2	Os12g0106000
FS_OsFER2-qRT-R	CCAAGGCCAACTCCATAGCA
FS_MT3a_Fw_qpcr	TGGTTTGTGTGTGTGCTGATT	OsMT3a	Os01g0200700
FS_MT3a_Rv_qpcr	TAGCACGGGTACATCACATCA
MB41-PR1b-qRT-F	ACTGCAGCCTGATCCACTCC	OsPR1b	Os01g0382000
MB42-PR1b-qRT-R	AGAGGTTCTCGCCAAGGTTGT
FS_OsChib3a-qRT-R	TCTACGACGTGCAGAACAACTTCAG	OsChib3a	Os01g0660200
FS_OsChib3a-qRT-R	TCCAACTCAACCACTGTGCAAGTAA
FS_JIOsPR10b-qRT-F	CGGACGCTTACAACTAAATCG	JIOsPR10b	Os03g0300400
FS_JIOsPR10b-qRT-R	AAACAAAACCATTCTCCGACAG
FS_OsPR1a_qPCR_Fw	CTGCAAGCTGGAGCACCG	OsPR1a	Os07g0129200
FS_OsPR1a_qPCR_Rv	AAGATGTTCTCGCCGTACTTCC
OsPBZ1-qRT-F	CCGGGCACCATCTACACC	OsPBZ1	Os12g0555500
OsPBZ1-qRT-R	CCTCGATCATCTTGAGCATGC
MB49-PR10b-qRT-F	TCAGTATTGTGTTTTTGCTTCACG	OsPR10	Os12g0555200
MB50-PR10b-qRT-R	ACACTGATCCACAATCTTCCAT
MB_RSOsPR10-qPCR-F	TGAGCCACGACAAATCCAATC	ROsPR10	Os12g0555000
MB_RSOsPR10-qPCR-R	AGCCTTTGTAGTGATCTCCCA
FS_LOX_qRT_F	AGCTCCATCGACCAGTGTTG	OsLOX	Os10g0361000
FS_LOX_qRT_R	GACACTGTGCCCCACACATA
FS_LOX6_qRT_F	CTGGTTGAGGACGCACGC	OsLOX6	Os04g0447100
FS_LOX6_qRT_R	CCAGCGCGTTGATCTTGAG
FS_LOX8_qRT_F	TCTCTCGATTCTGCACGCCT	OsLOX8	Os08g0509100
FS_LOX8_qRT_R	GGCTGGACGATGGATTGAGC
SC164_OsDXS3-qRT-F	CCATGTTCTTGCCAGACAGGT	OsDXS3	Os07g0190000
SC165_OsDXS3-qRT-R	AGGACAGCACAGTGGCAGC
SC154_OsCPS2-qRT-F	TTCGCACAATCGAGATCTGC	OsCPS2	Os02g0571100
SC155_OsCPS2-qRT-R	CATGGAAGAGGCGATCTGCT
SC150_OsCPS4-qRT-F	CCCCACCTCCACTACCAATTC	OsCPS4	Os04g0178300
SC151_OsCPS4-qRT-R	AAACCCCGTCTCAGGAAAAAC
SC152_OsMAS1-qRT-F	ATGGTTCCCCGCTTGTTTG	OsMAS1	Os04g0179200
SC153_OsMAS1-qRT-R	TTTAAGCACCGTTCATGCATG
SC166_OsCYP701A8-qRT-F	CTCGAGTGGAGGCTGAGGG	OsCYP701A8	Os06g0569500
SC167_OsCYP701A8-qRT-R	CATCCTTCCTCTGGGCTTGAG
SC162_OsCYP76M6-qRTF	TGGACATGACTGAGAAGTTTGC	OsCYP76M6	Os02g0571900
SC163_OsCYP76M6-qRTR	AACTAGTGTGTGACGCGACTG
FS_OsFRO1-qRT-F	GTCGACGCGCAGTTCATCAG	OsFRO1	Os04g0444800
FS_OsFRO1-qRT-R	GAACATGCCGGTCGCCTTCT
SC67-OsFRO2-qRT-F	CGTCCCGATCTCAGAAGTACG	OsFRO2	Os04g0578600
SC68-OsFRO2-qRT-R	CAAATTTCGCATTTCACGCA
